# Supplementary material for: A multiple breast cancer stem cell model to predict recurrence of T1–3, N0 breast cancer
Source: BMC Cancer. 2019 Jul 24;19:729. doi: 10.1186/s12885-019-5941-5 (PMC6657050; doi:10.1186/s12885-019-5941-5)
Supplement: Supplementary file 4 — Table S1. The detailed information of end-point of follow-up for local recurrence or distant metastasis. (XLSX 124 kb) [file 12885_2019_5941_MOESM4_ESM.xlsx]

## Sheet: 工作表1
Patient No.	FPEB No.	Age（≤40y“1”>40y“2”）	WHO Grade	ER	PR	HER2+	Ki67	T-stage	T（≤2cm“1”>2cm“2”）	pN	Risk score	ALDH1A3	Final score-ALDH1A3	CD201	Final score-CD201）	CD44+/CD24-	Final Score(CD44/CD24)	EpCAM	Final Score(EpCAM)	CD49f	Final Score(CD49f)	EpCAM-/CD49f+	Final score(EpCAM-/CD49f+)	EpCAM+/CD49f-	Final score(EpCAM+/CD49f-)	EpCAM+/CD49f+	Final score(EpCAM+/CD49f-)	Twist(percentage)	Percentage score-Twist	Tensity score-Tiwst	Final score-Twist	Twist(neg(0)/positive(1))	Slug(percentage)	Percentage score-Slug	Tensity score-Slug	Final score-Slug	Slug(neg(0)/positive(1))	Menopause or not	Diagnoses	Diagnosis time	Follow-up survival	Relapse-free survival	Relapse or not	Death or not	Chemothery	Endocrinotherapy	Radiotherapy	Surgery（1-conserving surgery，2-radical surgery）
1	F1102468/Z1114651	2	3	negtive	negtive	0	0.75	2	2	0	0	0	0	0	0	0	0	0	0	0	0	0	0	0	0	0	0	0	0	0	0	0	0	0	0	0	0	1	IDC	2011-05-28	2016-10-31	66.1	No	No	Yes	No	No	2
2	F1004328	2	3	negtive	negtive	3+	0.7	2	2	0	0	0	0	0	0	0	0	0.05	1	0	0	0	0	0.05	1	0	0	0.3	2	2	4	1	0	0	0	0	0	1	IDC	2010-10-08	2016-07-20	70.4	No	No	Yes	No	Yes	1
3	F1102574	2	3	negtive	negtive	1+	0.4	1	1	0	0	0	0	0	0	0	0	0	0	0	0	0	0	0	0	0	0	0	0	0	0	0	0	0	0	0	0	0	IDC	2011-06-01	2016-08-15	63.4	No	No	Yes	No	No	1
4	F1101658	1	3	positive	positive	0	0.2	2	2	0	0	0	0	0	0	0	0	0.95	4	0	0	0	0	0.95	4	0	0	0	0	0	0	0	0	0	0	0	0	0	IDC	2011-04-16	2016-05-30	62.3667	No	No	Yes	Yes	Yes	1
5	F1003943	1	2	positive	positive	1+	0.1	2	2	0	0	0	0	0	0	0	0	0	0	0	0	0	0	0	0	0	0	0.3	2	1	2	1	0.3	2	2	4	1	0	IDC	2010-09-10	2016-02-14	66.1	No	No	Yes	Yes	No	2
6	F1004142	2	3	positive	positive	1+	0.1	1	1	0	0	0	0	0	0	0	0	0	0	0	0	0	0	0	0	0	0	0	0	0	0	0	0	0	0	0	0	1	IDC	2010-09-21	2015-11-20	62.8667	No	No	Yes	Yes	No	2
7	Z1109644	1	2	positive	positive	0	0.2	1	1	0	0	0	0	0	0	0	0	0.05	1	0	0	0	0	0.05	1	0	0	0.15	2	2	4	1	0.6	3	1	3	1	0	IDC	2011-04-14	2016-04-18	61.0333	No	No	Yes	Yes	No	1
8	Z0901977	2	3	positive	positive	0	0.5	2	2	0	0	0	0	0	0	0	0	0	0	0	0	0	0	0	0	0	0	0.1	1	1	1	1	0	0	0	0	0	0	IDC	2009-02-12	2016-03-18	86.3667	No	No	Yes	Yes	No	2
9	F1005907	2	2	negtive	negtive	0	0.5	1	1	0	0	0	0	0	0	0	0	0	0	0	0	0	0	0	0	0	0	0	0	0	0	0	0	0	0	0	0	1	IDC	2010-12-30	2016-01-05	61.0667	No	No	Yes	No	No	2
10	F0900792	2	3	negtive	negtive	0	0.95	2	2	0	0	0	0	0	0	0	0	0.05	1	0	0	0	0	0.05	1	0	0	0.5	2	1	2	1	0.3	2	2	4	1	1	IDC	2009-03-16	2015-10-28	80.5667	No	No	Yes	No	No	2
11	F061080	2	3	negtive	negtive	0	0.3	3	2	0	0	0	0	0	0	0	0	0.95	4	0	0	0	0	0.95	4	0	0	0	0	0	0	0	0.7	3	2	6	1	0	IDC	2006-04-13	2014-02-14	95.4667	No	No	Yes	No	No	2
12	Z0928481	1	3	positive	positive	0	0.3	2	2	0	0	0	0	0	0	0	0	0.3	2	0	0	0	0	0.3	2	0	0	0	0	0	0	0	0	0	0	0	0	0	IDC	2009-12-14	2016-02-29	75.6	No	No	Yes	Yes	Yes	2
13	Z1129586	2	3	negtive	negtive	3+	0.3	1	1	0	0	0	0	0	0	0	0	0.8	4	0	0	0	0	0.8	4	0	0	0	0	0	0	0	0	0	0	0	0	1	IDC	2011-10-31	2012-09-18	10.7667	No	No	Yes	No	No	2
14	F1002887	2	3	positive	negtive	3+	0.3	1	1	0	0	0	0	0	0	0	0	0.05	1	0	0	0	0	0.05	1	0	0	0.7	3	1	3	1	0	0	0	0	0	0	IDC	2010-07-06	2015-08-27	62.6	No	No	Yes	Yes	No	2
15	F1100400	2	3	positive	positive	3+	0.5	2	2	0	0	0	0	0	0	0	0	0.05	1	0	0	0	0	0.05	1	0	0	0.55	3	1	3	1	0.95	4	3	12	1	1	IDC	2011-01-25	2016-07-07	66.3333	No	No	Yes	No	No	2
16	Z1015072	2	3	positive	positive	3+	0.4	2	2	0	0	0	0	0	0	0	0	0.8	4	0	0	0	0	0.8	4	0	0	0.65	3	2	6	1	0	0	0	0	0	0	IDC	2010-06-25	2016-08-30	75.2667	No	No	Yes	Yes	Yes	2
17	F1100144	2	2	positive	positive	0	0.05	1	1	0	0	0	0	0	0	0	0	0.05	1	0	0	0	0	0.05	1	0	0	0.9	4	1	4	1	0.75	3	1	3	1	1	IDC	2011-01-15	2016-10-27	70.4	No	No	Yes	Yes	No	2
18	F1004932	2	2	positive	positive	2+	0.2	2	2	0	0	0	0	0	0	0	0	0	0	0	0	0	0	0	0	0	0	0.45	2	1	2	1	0	0	0	0	0	0	IDC	2010-11-11	2016-03-29	65.5	No	No	Yes	No	No	2
19	Z1021618	2	3	positive	positive	1+	0.2	1	1	0	0	0	0	0	0	0	0	0	0	0	0	0	0	0	0	0	0	0	0	0	0	0	0	0	0	0	0	0	IDC	2010-09-08	2016-10-25	74.6333	No	No	Yes	Yes	No	2
20	Z0700147	2	3	positive	positive	0	0.05	1	1	0	0	0	0	0	0	0	0	0	0	0	0	0	0	0	0	0	0	0.35	2	2	4	1	0	0	0	0	0	1	IDC	2007-01-16	2014-05-04	88.8333	No	No	Yes	Yes	No	2
21	F062512	2	2	positive	positive	0	0.05	1	1	0	0	0	0	0	0	0	0	0	0	0	0	0	0	0	0	0	0	0	0	0	0	0	0.05	1	1	1	1	0	IDC	2006-08-22	2014-05-09	93.9	No	No	No	Yes	No	2
22	F1105301	1	2	positive	positive	0	0.02	1	1	0	0	0	0	0	0	0	0	0.7	3	0	0	0	0	0.7	3	0	0	0	0	0	0	0	0	0	0	0	0	0	IDC	2011-10-24	2016-09-26	59.9667	No	No	Yes	Yes	Yes	2
23	Z0909754	2	3	positive	positive	2+	0.3	2	2	0	0	0	0	0	0	0	0	0.35	2	0	0	0	0	0.35	2	0	0	0	0	0	0	0	0	0	0	0	0	0	IDC	2009-05-12	2016-10-19	90.5667	No	No	Yes	No	No	2
24	F1003909	2	2	positive	positive	2+	0.05	1	1	0	0	0	0	0	0	0	0	0	0	0	0	0	0	0	0	0	0	0.3	2	1	2	1	0.5	2	1	2	1	0	IDC	2010-09-08	2016-10-21	74.5	No	No	Yes	Yes	No	2
25	Z1015287	2	3	negtive	negtive	1+	0.45	2	2	0	0	0	0	0	0	0	0	0	0	0	0	0	0	0	0	0	0	0.05	1	2	2	1	0	0	0	0	0	1	IDC	2010-06-24	2014-03-20	45.5	No	No	Yes	No	No	2
26	Z1004980	2	2	positive	positive	0	0.05	2	2	0	0	0	0	0	0	0	0	0	0	0	0	0	0	0	0	0	0	0.25	2	2	4	1	0	0	0	0	0	0	IDC	2010-03-15	2016-03-21	73.2667	No	No	Yes	Yes	No	2
27	F062870	1	2	positive	positive	2+	0.1	3	2	0	0	0	0	0	0	0	0	0	0	0	0	0	0	0	0	0	0	0	0	0	0	0	0	0	0	0	0	0	IDC	2006-09-25	2014-05-09	92.7667	No	No	Yes	Yes	No	2
28	F0700371	2	3	positive	positive	3+	0.5	2	2	0	0	0	0	0	0	0	0	0	0	0	0	0	0	0	0	0	0	0	0	0	0	0	0	0	0	0	0	1	IDC	2007-02-09	2014-04-30	87.9	No	No	Yes	Yes	Yes	1
29	Z1127894	2	3	positive	positive	1+	0.2	1	1	0	0	0	0	0	0	0	0	0.3	2	0	0	0	0	0.3	2	0	0	0	0	0	0	0	0	0	0	0	0	1	IDC	2011-10-14	2016-11-10	61.8	No	No	Yes	Yes	Yes	2
30	Z1123171	2	3	negtive	negtive	2+	0.6	2	2	0	0.24	0	0	0	0	0	0	0.65	3	0.1	1	0	0	0.55	3	0.1	1	0	0	0	0	0	<5%	1	2	2	1	0	IDC	2011-08-24	2016-10-27	63.0333	No	No	Yes	No	No	2
31	Z1128170	2	2	positive	positive	0	0.05	1	1	0	0.24	0	0	0	0	0	0	0	0	0.1	1	0.1	1	0	0	0	0	0.2	2	2	4	1	0	0	0	0	0	0	IDC	2011-10-18	2016-06-22	56.9667	No	No	Yes	Yes	No	2
32	F1003157	2	3	positive	negtive	0	0.6	2	2	0	0.24	0	0	0	0	0	0	0.3	2	0.05	1	0	0	0.25	2	0.05	1	0.75	3	2	6	1	0	0	0	0	0	1	IDC	2010-07-24	2013-06-27	35.6333	No	No	Yes	Yes	No	2
33	Z1134832	2	3	positive	positive	2+	0.3	1	1	0	0.24	0	0	0	0	0	0	0	0	0.05	1	0.05	1	0	0	0	0	0	0	0	0	0	0	0	0	0	0	0	IDC	2011-12-19	2013-09-13	21.1333	No	No	Yes	Yes	Yes	1
34	F1004679	1	3	positive	positive	1+	0.25	2	2	0	0.24	0	0	0	0	0	0	0.85	4	0.05	1	0	0	0.8	4	0.05	1	0.2	2	1	2	1	0.05	1	1	1	1	0	IDC	2010-10-28	2016-10-26	73	No	No	Yes	Yes	No	2
35	Z1120280	2	2	negtive	negtive	3+	0.4	2	2	0	0.24	0	0	0	0	0	0	0	0	0	1	0	0	0	0	0	0	0	0	0	0	0	0.35	2	1	2	1	1	IDC	2011-07-22	2016-10-27	64.1333	No	No	Yes	No	No	2
36	Z1005666	2	3	positive	positive	2+	0.2	2	2	0	0.24	0	0	0	0	0	0	0	0	0.05	1	0.05	1	0	0	0	0	0.2	2	2	4	1	0	0	0	0	0	0	IDC	2010-03-17	2016-06-08	75.8333	No	No	Yes	Yes	No	2
37	F060911	2	1	negative	positive	0	0.18	2	2	0	0.24	0	0	0	0	0	0	0.25	2	0.05	1	0	0	0.2	2	0.05	1	0.05	1	2	2	1	0.05	1	1	1	1	0	IDC	2006-03-30	2014-01-29	95.4	No	No	Yes	Yes	No	2
38	F063156	1	2	positive	positive	1+	0.05	2	2	0	0.24	0	0	0	0	0	0	0.2	2	0.05	1	0.05	1	0.2	2	0	0	0	0	0	0	0	0.55	3	1	3	1	0	IDC	2006-10-19	2014-02-13	89.1333	No	No	Yes	Yes	No	2
39	Z0907934	2	3	positive	positive	0	0.15	1	1	0	0.24	0	0	0	0	0	0	0	0	0.1	1	0.1	1	0	0	0	0	0.45	2	1	2	1	0.2	2	2	4	1	1	IDC	2009-04-20	2016-11-08	91.9667	No	No	Yes	Yes	No	2
40	F1105629	2	3	positive	positive	1+	0.1	1	1	0	0.24	0	0	0	0	0	0	0	0	0.1	1	0.1	1	0	0	0	0	0	0	0	0	0	0.65	3	2	6	1	0	IDC	2011-11-07	2016-09-27	59.5333	No	No	Yes	Yes	No	2
41	F1001837	2	3	positive	positive	0	0.6	2	2	0	0.24	0	0	0	0	0	0	0	0	0.1	1	0.1	1	0	0	0	0	0	0	0	0	0	0	0	0	0	0	0	IDC	2010-05-10	2015-11-26	67.5333	No	No	Yes	Yes	No	2
42	Z0926838	2	3	positive	positive	0	0.1	1	1	0	0.3	0.05	1	0	0	0	0	0	0	0	0	0	0	0	0	0	0	0.1	1	2	2	1	0	0	0	0	0	1	IDC	2009-08-13	2016-02-24	79.5333	No	No	Yes	Yes	Yes	2
43	F1106723	2	3	positive	negtive	1+	0.2	1	1	0	0.34	0	0	0	0	<5%	1	0.55	3	0	0	0	0	0.55	3	0	0	<5%	1	1	1	1	0	0	0	0	0	0	IDC	2011-12-27	2015-12-14	48.2667	No	No	Yes	Yes	No	2
44	F0700772	2	3	positive	negtive	0	0.2	2	2	0	0.34	0	0	0	0	<5%	1	0.15	2	0	0	0	0	0.15	2	0	0	0.55	3	1	3	1	0	0	0	0	0	1	IDC	2007-03-22	2014-04-30	84.5333	Yes	No	Yes	No	No	2
45	Z1118409	2	3	positive	positive	3+	0.4	2	2	0	0.34	0	0	0	0	<5%	1	0.3	2	0	0	0	0	0.3	2	0	0	0	0	0	0	0	0.15	2	2	4	1	0	IDC	2011-07-06	2016-10-31	64.8	No	No	Yes	Yes	No	2
46	F1105436	2	3	negtive	positive	0	0.6	2	2	0	0.34	0	0	0	0	0.05	1	1	4	0	0	0	0	1	4	0	0	0	0	0	0	0	0	0	0	0	0	0	IDC	2011-10-28	2016-08-29	58.9	No	No	Yes	Yes	No	2
47	F1103089	2	3	positive	positive	1+	0.2	2	2	0	0.34	0	0	0	0	0.05	1	0.45	2	0	0	0	0	0.45	2	0	0	0	0	0	0	0	0	0	0	0	0	1	IDC	2011-06-27	2016-05-23	59.7333	No	No	Yes	Yes	No	2
48	Z1131095	2	3	positive	positive	2+	0.2	2	2	0	0.34	0	0	0	0	<5%	1	0	0	0	0	0	0	0	0	0	0	0	0	0	0	0	0.3	2	1	2	1	0	IDC	2011-11-14	2014-10-11	35.4	No	No	Yes	Yes	Yes	2
49	F1003273	2	3	positive	positive	0	0.45	2	2	0	0.34	0	0	0	0	<5%	1	0.15	2	0	0	0	0	0.15	2	0	0	0.85	4	2	8	1	0	0	0	0	0	0	IDC	2010-07-31	2016-11-03	76.2333	No	No	Yes	No	No	2
50	Z0709203	1	3	negative	positive	3+	0.5	1	1	0	0.48	0	0	0	0	0	0	1	4	0.2	2	0	0	0.8	4	0.2	2	0	0	0	0	0	0	0	0	0	0	0	IDC	2007-04-29	2014-09-10	89.7	No	No	Yes	Yes	No	2
51	F060311	2	2	positive	positive	0	0.1	2	2	0	0.48	0	0	0	0	0	0	0	0	0.15	2	0.15	2	0	0	0	0	0.35	2	2	4	1	0.65	3	2	6	1	1	IDC	2006-02-14	2014-08-18	103.567	No	No	Yes	Yes	No	2
52	Z1111731	2	2	negtive	negtive	2+	0.03	1	1	0	0.48	0	0	0	0	0	0	1	4	0.5	2	0	0	0.5	2	0.5	2	0.3	2	1	2	1	0	0	0	0	0	1	IDC	2011-04-29	2016-09-23	65.8	No	No	Yes	No	No	2
53	F063165	2	3	positive	positive	0	0.08	1	1	0	0.48	0	0	0	0	0	0	0.5	2	0.4	2	0.35	2	0.45	2	0.05	1	0.05	1	1	1	1	0	0	0	0	0	0	IDC	2006-10-20	2012-10-15	72.9	No	No	Yes	No	No	2
54	Z1116725	2	2	positive	positive	2+	0.1	2	2	0	0.48	0	0	0	0	0	0	0.95	4	0.33	2	0.05	1	0.67	3	0.28	2	<5%	1	2	2	1	<5%	1	2	2	1	0	IDC	2011-06-18	2016-09-12	63.7667	No	No	Yes	Yes	No	2
55	Z1106105	2	2	positive	positive	0	0.15	2	2	0	0.48	0	0	0	0	0	0	0	0	0.3	2	0.3	2	0	0	0	0	0.6	3	1	3	1	0.75	3	3	9	1	0	IDC	2011-03-15	2016-07-25	65.3	No	No	Yes	Yes	No	2
56	Z1128116	2	3	positive	positive	0	0.05	1	1	0	0.48	0	0	0	0	0	0	0.3	2	0.3	2	0.15	2	0.15	2	0.15	2	0.05	1	2	2	1	0.05	1	2	2	1	1	IDC	2011-10-18	2014-05-26	31.7	No	No	No	Yes	No	2
57	Z0909735	2	3	negtive	negtive	2+	0.5	1	1	0	0.48	0	0	0	0	0	0	0.55	3	0.2	2	0	0	0.35	2	0.2	2	0	0	0	0	0	0	0	0	0	0	1	IDC	2009-05-13	2016-08-30	88.8667	No	No	Yes	No	No	2
58	F093975	1	3	negtive	negtive	0	10%－／	2	2	0	0.56	0	0	0.1	1	0	0	0	0	0	0	0	0	0	0	0	0	0	0	0	0	0	0	0	0	0	0	0	IDC	2009-10-07	2014-09-22	60.3667	No	No	Yes	No	Yes	2
59	F1004147	2	3	positive	positive	1+	0.1	1	1	0	0.56	0	0	0.05	1	0	0	0	0	0	0	0	0	0	0	0	0	0.5	2	2	4	1	0.75	3	2	6	1	1	IDC	2010-09-21	2016-09-20	73.0333	No	No	Yes	Yes	No	2
60	F1100114	1	3	positive	positive	0	0.4	1	1	0	0.56	0	0	0.05	1	0	0	0	0	0	0	0	0	0	0	0	0	0.35	2	1	2	1	0.85	4	3	12	1	0	IDC	2011-01-14	2016-01-15	60.9	No	No	Yes	Yes	No	1
61	F1001272	1	2	positive	positive	0	0.05	1	1	0	0.56	0	0	0.1	1	0	0	0.5	2	0	0	0	0	0.5	2	0	0	0.15	2	2	4	1	0.05	1	2	2	1	0	IDC	2010-04-02	2016-06-12	75.4333	No	No	Yes	No	No	2
62	F1102319	2	2	positive	positive	0	0.3	1	1	0	0.56	0	0	0.05	1	0	0	0	0	0	0	0	0	0	0	0	0	0.35	2	2	4	1	0.65	3	2	6	1	1	IDC	2011-05-19	2016-05-20	60.9333	No	No	Yes	Yes	No	2
63	F1002102	2	3	positive	positive	0	0.25	1	1	0	0.58	0	0	0	0	<5%	1	0	0	0.05	1	0.05	1	0	0	0	0	0.6	3	1	3	1	0	0	0	0	0	0	IDC	2010-05-24	2015-11-27	67.1	No	No	Yes	Yes	No	2
64	F1105718	1	2	positive	positive	0	0.05	2	2	0	0.58	0	0	0	0	0.05	1	0	0	0.05	1	0.05	1	0	0	0	0	0.05	1	1	1	1	0	0	0	0	0	0	IDC	2011-11-10	2016-08-29	58.4667	No	No	Yes	Yes	No	1
65	F1105617	2	3	negtive	negtive	0	0.7	2	2	0	0.58	0	0	0	0	0.05	1	0.45	2	0.05	1	0	0	0.4	2	0.05	1	0	0	1	0	0	0.3	2	3	6	1	0	IDC	2011-11-08	2016-08-03	57.6667	No	No	Yes	No	No	2
66	Z1026220	2	2	positive	positive	1+	0.05	1	1	0	0.6	0.3	2	0	0	0	0	0	0	0	0	0	0	0	0	0	0	0	0	0	0	0	0	0	0	0	0	0	IDC	2010-10-28	2016-11-10	73.5	No	No	Yes	Yes	No	2
67	F1101796	2	2	negtive	negtive	2+	0.4	2	2	0	0.6	0.3	2	0	0	0	0	0.95	4	0	0	0	0	0.95	4	0	0	0	0	0	0	0	0.3	2	2	4	1	1	IDC	2011-04-25	2016-11-08	67.4667	No	No	Yes	No	No	2
68	Z0904820	2	3	positive	positive	0	0.1	2	2	0	0.6	0.5	2	0	0	0	0	0.05	1	0	0	0	0	0.05	1	0	0	0	0	0	0	0	0.1	1	1	1	1	0	IDC	2009-03-17	2016-05-13	87.1333	No	No	Yes	Yes	No	2
69	F062583	2	1	negtive	negtive	2+	0.1	2	2	0	0.6	0.3	2	0	0	0	0	0	0	0	0	0	0	0	0	0	0	0	0	0	0	0	0	0	0	0	0	／	IDC	2006-08-30	2014-06-09	94.6667	No	No	Yes	No	No	2
70	F1003871	2	3	positive	positive	1+	0.1	2	2	0	0.6	0.5	2	0	0	0	0	0	0	0	0	0	0	0	0	0	0	0.5	2	2	4	1	0	0	0	0	0	0	IDC	2010-09-06	2016-10-13	74.3	No	No	Yes	Yes	No	2
71	Z0930436	2	3	positive	negtive	0	0.3	1	1	0	0.6	0.25	2	0	0	0	0	0.15	2	0	0	0	0	0.15	2	0	0	0.05	1	2	2	1	0	0	0	0	0	1	IDC	2010-01-06	2016-04-01	75.9	No	No	Yes	Yes	No	2
72	F1101374	2	3	positive	positive	0	0.4	2	2	0	0.6	0.25	2	0	0	0	0	0.7	3	0	0	0	0	0.7	3	0	0	0.8	3	2	6	1	0	0	0	0	0	1	IDC	2011-04-02	2016-09-30	66.9333	No	No	Yes	Yes	No	2
73	Z1121972	2	3	positive	negtive	2+	0.7	2	2	0	0.68	0	0	0	0	0.3	2	0	0	0	0	0	0	0	0	0	0	0.05	1	2	2	1	0	0	0	0	0	1	IDC	2011-08-01	2016-07-06	60.0333	No	No	Yes	Yes	No	2
74	F071159	2	3	positive	positive	0	0.1	2	2	0	0.68	0	0	0	0	0.3	2	0.2	2	0	0	0	0	0.2	2	0	0	0	0	0	0	0	0.75	3	2	6	1	1	IDC	2007-04-26	2014-05-07	85.6	No	No	Yes	Yes	No	2
75	F1102833	1	2	positive	positive	0	0.3	1	1	0	0.68	0	0	0	0	0.2	2	0.7	3	0	0	0	0	0.7	3	0	0	0.4	2	1	2	1	0	0	0	0	0	0	IDC	2011-06-16	2016-07-07	61.6	No	No	Yes	Yes	No	2
76	F1102343	1	3	positive	positive	0	0.25	1	1	0	0.68	0	0	0	0	0.4	2	0	0	0	0	0	0	0	0	0	0	0	0	0	0	0	0.75	3	1	3	1	0	IDC	2011-05-23	2016-07-20	62.8333	No	No	Yes	Yes	No	2
77	F1004675	2	3	positive	positive	2+	0.8	1	1	0	0.68	0	0	0	0	0.15	2	0.9	4	0	0	0	0	0.9	4	0	0	0	0	0	0	0	0	0	0	0	0	0	IDC	2010-10-29	2016-10-26	72.9667	No	No	Yes	Yes	Yes	1
78	F061564	2	3	positive	positive	0	0.1	2	2	0	0.68	0	0	0	0	0.3	2	0	0	0	0	0	0	0	0	0	0	0.75	3	1	3	1	0.1	1	3	3	1	1	IDC	2006-05-25	2014-05-09	96.8667	No	No	Yes	Yes	Yes	2
79	Z1105279	1	2	positive	positive	1+	0.05	3	2	0	0.72	0	0	0	0	0	0	0	0	0.7	3	0.7	3	0	0	0	0	0	0	0	0	0	0	0	0	0	0	0	IDC	2011-12-09	2013-12-16	24.6	No	No	Yes	Yes	No	2
80	F1105818	2	3	negtive	negtive	0	0.7	2	2	0	0.72	0	0	0	0	0	0	0.9	4	0.7	3	0.05	1	0.25	2	0.65	3	0.55	3	1	3	1	0	0	0	0	0	1	IDC	2011-11-17	2016-09-02	58.3667	No	No	Yes	No	No	2
81	F1101894	2	3	positive	negtive	1+	0.3	2	2	0	0.72	0	0	0	0	0	0	0.7	3	0.55	3	0	0	0.15	2	0.55	3	0	0	0	0	0	0	0	0	0	0	0	IDC	2011-04-28	2016-10-25	66.9	No	No	Yes	Yes	No	2
82	Z1004308	2	3	negtive	negtive	0	0.3	2	2	0	0.72	0	0	0	0	0	0	0.5	2	0.7	3	0.25	2	0.05	1	0.45	2	0.25	2	2	4	1	<5％	1	2	2	1	1	IDC	2010-03-09	2011-07-04	16.0667	No	No	Yes	Yes	No	2
83	F1102368	1	3	positive	positive	2+	0.4	2	2	0	0.8	0	0	0.05	1	0	0	0.05	0	0.05	1	0	0	0	0	0.05	1	0.35	2	2	4	1	0.75	3	2	6	1	0	IDC	2011-05-24	2016-06-22	61.8667	No	No	Yes	Yes	No	2
84	F1100434	2	3	negtive	negtive	3+	0.6	2	2	0	0.8	0	0	0.01	1	0	0	0	0	0.05	1	0.05	1	0	0	0	0	0	0	0	0	0	0.3	2	1	2	1	0	IDC	2011-01-25	2016-05-17	64.6333	No	No	Yes	No	No	2
85	F1003718	2	2	positive	positive	1+	0.1	1	1	0	0.82	0	0	0	0	<5%	1	0.9	4	0.25	2	0	0	0.65	3	0.25	2	0	0	0	0	0	0	0	0	0	0	0	IDC	2010-08-25	2016-10-27	75.1667	No	No	Yes	Yes	No	2
86	F1105078	2	3	positive	positive	1+	0.3	2	2	0	0.82	0	0	0	0	0.05	1	0.5	2	0.4	2	0.05	1	0.15	2	0.35	2	0	0	0	0	0	0.7	3	2	6	1	1	IDC	2011-10-14	2016-08-12	58.8	No	No	Yes	Yes	No	2
87	Z1103874	1	2	positive	positive	1+	0.1	2	2	0	0.82	0	0	0	0	0.1	1	0	0	0.3	2	0.3	2	0	0	0	0	0.3	2	1	2	1	0.5	2	2	4	1	0	IDC	2011-02-24	2016-06-22	64.8333	No	No	Yes	Yes	Yes	2
88	F1005822	2	1	positive	positive	0	0.05	1	1	0	0.82	0	0	0	0	0.05	1	0.01	1	0.35	2	0.35	2	0.01	1	0	0	0	0	0	0	0	0.05	1	2	2	1	0	IDC	2010-12-28	2016-05-19	65.6333	No	No	Yes	Yes	No	2
89	F1001531	2	2	positive	positive	0	0.05	1	1	0	0.82	0	0	0	0	0.05	1	0	0	0.5	2	0.5	2	0	0	0	0	0	0	0	0	0	0	0	0	0	0	1	IDC	2010-04-16	2016-10-25	79.4667	No	No	No	Yes	No	1
90	F1001788	2	2	negtive	negtive	3+	0.6	2	2	0	0.82	0	0	0	0	<5%	1	0.25	2	0.3	2	0.3	2	0.25	2	0	0	0.2	2	2	4	1	0	0	0	0	0	1	IDC	2010-05-04	2016-07-05	75.1333	No	No	Yes	No	Yes	2
91	F060505	1	3	positive	positive	0	0.8	1	1	0	0.82	0	0	0	0	0.1	1	0	0	0.2	2	0.2	2	0	0	0	0	0	0	0	0	0	0	0	0	0	0	0	IDC	2006-02-28	2014-05-12	99.8333	No	No	Yes	No	Yes	2
92	F1102145	2	2	positive	positive	1+	0.18	2	2	0	0.84	0.3	2	0	0	0	0	0.9	4	0.1	1	0	0	0.8	4	0.1	1	0.7	3	1	3	1	0.1	1	3	3	1	0	IDC	2011-05-14	2016-07-08	62.7333	No	No	Yes	Yes	No	2
93	Z0908916	2	1	positive	positive	0	0.1	1	1	0	0.84	0.5	2	0	0	0	0	0.3	2	0.05	1	0	0	0.25	2	0.05	1	0.05	1	2	2	1	0	0	0	0	0	0	IDC	2009-05-05	2016-07-13	87.5333	No	No	Yes	Yes	No	2
94	Z1133077	2	2	positive	positive	2+	0.2	1	1	0	0.9	0.6	3	0	0	0	0	0.35	2	0	0	0	0	0.35	2	0	0	0	0	0	0	0	0	0	0	0	0	1	IDC	2011-12-01	2014-09-28	34.4	No	No	Yes	No	No	2
95	Z0910369	2	3	positive	negtive	0	0.2	2	2	0	0.9	0.65	3	0	0	0	0	0.2	2	0	0	0	0	0.2	2	0	0	0.65	3	1	3	1	0	0	0	0	0	1	IDC	2009-05-18	2016-06-06	85.8667	No	No	Yes	Yes	No	2
96	Z0924096	2	3	negtive	negtive	2+	0.3	2	2	0	0.9	0.75	3	0	0	0	0	0.3	2	0	0	0	0	0.3	2	0	0	0	0	0	0	0	0	0	0	0	0	1	IDC	2009-10-29	2016-09-09	83.5667	No	No	Yes	Yes	No	2
97	Z0905294	2	3	positive	positive	0	0.5	2	2	0	0.9	0.7	3	0	0	0	0	0	0	0	0	0	0	0	0	0	0	0	0	0	0	0	0	0	0	0	0	0	IDC	2009-03-21	2015-03-26	73.2	No	No	Yes	Yes	No	2
98	Z0919085	2	3	positive	positive	0	0.3	2	2	0	0.9	0.65	3	0	0	0	0	0	0	0	0	0	0	0	0	0	0	0	0	0	0	0	0	0	0	0	0	0	IDC	2009-08-24	2014-10-29	63.0667	No	No	Yes	Yes	Yes	2
99	F1004304	2	3	positive	positive	1+	0.2	1	1	0	0.9	0.7	3	0	0	0	0	0.15	2	0	0	0	0	0.15	2	0	0	0	0	0	0	0	0	0	0	0	0	0	IDC	2010-09-29	2016-03-01	66	No	No	Yes	Yes	No	2
100	F1100664	1	2	positive	positive	0	0.1	1	1	0	0.9	0	0	0.01	1	<5%	1	0	0	0	0	0	0	0	0	0	0	0.3	2	1	2	1	0.7	3	1	3	1	0	IDC	2011-02-18	2016-07-11	65.6667	No	No	Yes	Yes	No	1
101	F1003177	2	2	positive	positive	0	0.15	1	1	0	0.9	0	0	0.05	1	<5％	1	0.8	4	0	0	0	0	0.8	4	0	0	0.2	2	1	2	1	0	0	0	0	0	0	IDC	2010-07-26	2016-11-03	76.4	No	No	Yes	Yes	Yes	1
102	F1103112	2	2	positive	positive	1+	0.25	1	1	0	0.92	0	0	0	0	0.5	2	0.05	1	0.05	1	0	0	0	0	0.05	1	0	0	0	0	0	0	0	0	0	0	1	IDC	2011-06-28	2016-10-11	64.4	No	No	Yes	Yes	No	2
103	F1104897	2	1	positive	positive	1+	0.05	2	2	0	0.92	0	0	0	0	0.35	2	0.95	4	0.05	1	0	0	0.9	4	0.05	1	0	0	0	0	0	0.65	3	2	6	1	0	IDC	2011-09-30	2016-07-07	58.0667	No	No	Yes	Yes	No	2
104	Z0927024	2	3	positive	positive	0	0.3	3	2	0	0.94	0.3	2	0	0	<5%	1	0.1	1	0	0	0	0	0.1	1	0	0	0	0	0	0	0	0	0	0	0	0	1	IDC	2009-11-21	2016-10-21	84.2	No	No	Yes	No	No	2
105	Z0924914	2	3	positive	positive	0	0.1	1	1	0	0.94	0.5	2	0	0	0.05	1	0.15	2	0	0	0	0	0.15	2	0	0	0.05	1	2	2	1	0	0	0	0	0	0	IDC	2009-11-03	2016-10-26	84.9667	No	No	Yes	Yes	No	2
106	F061098	1	2	negtive	negtive	0	0.05	1	1	0	0.96	0	0	0	0	0	0	0.05	1	1	4	0.95	4	0	0	0.05	1	0.9	4	2	8	1	0.8	3	2	6	1	0	IDC	2006-04-13	2013-12-30	93.9333	No	No	Yes	No	No	2
107	F061135	2	2	positive	negtive	1+	0.1	2	2	0	0.96	0	0	0	0	0	0	0.05	1	0.8	4	0.75	3	0	0	0.05	1	0	0	0	0	0	0	0	0	0	0	0	IDC	2006-04-20	2014-02-07	95	No	No	Yes	Yes	No	2
108	F062074	2	2	positive	negtive	0	0.2	2	2	0	0.96	0	0	0	0	0	0	0.95	4	1	4	0.05	1	0	0	0.95	4	0	0	0	0	0	0.45	2	1	2	1	1	IDC	2006-07-05	2014-02-07	92.4667	No	No	Yes	Yes	No	2
109	F1103284	2	3	positive	positive	0	0.15	1	1	0	0.96	0	0	0	0	0	0	0.3	2	0.9	4	0.65	3	0.05	1	0.25	2	0	0	0	0	0	0	0	0	0	0	0	IDC	2011-07-07	2016-10-14	64.2	No	No	Yes	Yes	Yes	1
110	F1105911	1	3	negtive	negtive	3+	0.2	2	2	0	0.96	0	0	0	0	0	0	0	0	1	4	1	4	0	0	0	0	0.05	1	2	2	1	0.3	2	1	2	1	0	IDC	2011-11-21	2016-03-08	52.3	No	No	Yes	No	No	1
111	Z1106052	2	2	positive	positive	1+	0.1	1	1	0	0.96	0	0	0	0	0	0	0	0	0.95	4	0.95	4	0	0	0	0	0.6	3	2	6	1	0.1	1	1	1	1	1	IDC	2011-03-14	2014-09-03	42.3	No	No	Yes	Yes	No	2
112	Z1123445	2	2	positive	positive	0	0.1	1	1	0	0.96	0	0	0	0	0	0	0.05	1	0.9	4	0.87	4	0.02	1	0.03	1	0.05	1	1	1	1	0.3	2	1	2	1	0	IDC	2011-08-26	2016-08-26	60.9	No	No	Yes	Yes	No	2
113	F1102810	1	3	positive	positive	3+	0.5	2	2	0	0.96	0	0	0	0	0	0	0.3	2	0.9	4	0.65	3	0.05	1	0.25	2	0.25	2	2	4	1	<5%	1	1	1	1	0	IDC	2011-06-15	2014-07-29	38	No	No	Yes	Yes	Yes	1
114	Z1003168	2	3	negtive	negtive	0	0.4	2	2	0	0.96	0	0	0	0	0	0	0.9	4	0.8	4	0	0	0.1	1	0.8	4	0.55	3	3	9	1	0	0	0	0	0	1	IDC	2010-02-12	2016-04-28	75.5667	No	No	Yes	No	No	2
115	Z1005650	2	3	positive	positive	2+	0.3	2	2	0	0.96	0	0	0	0	0	0	0	0	0.8	4	0.8	4	0	0	0	0	0.35	2	2	4	1	0	0	0	0	0	0	IDC	2010-03-18	2016-11-07	80.8667	No	No	Yes	Yes	Yes	2
116	Z0608494	2	3	negtive	negtive	3+	0.25	1	1	0	0.96	0	0	0	0	0	0	0.5	2	0.9	4	0.45	2	0.05	1	0.45	2	0	0	0	0	0	0	0	0	0	0	1	IDC	2006-03-30	2014-01-29	95.4	No	No	Yes	No	Yes	1
117	Z1106102	2	2	positive	positive	1+	0.2	2	2	0	0.96	0	0	0	0	0	0	0	0	0.95	4	0.95	4	0	0	0	0	0.05	1	2	2	1	0.75	3	1	3	1	0	IDC	2011-03-16	2016-07-18	65.0333	No	No	Yes	Yes	No	2
118	F1004414	2	3	positive	positive	1+	0.2	1	1	0	1.04	0	0	0.05	1	0	0	0.6	3	0.45	2	0.3	2	0.45	2	0.15	2	0.2	2	1	2	1	0	0	0	0	0	1	IDC	2010-10-12	2016-03-14	66	No	No	Yes	Yes	No	2
119	F1005284	2	3	negtive	negtive	0	0.8	1	1	0	1.04	0	0	0.1	1	0	0	0	0	0.4	2	0.4	2	0	0	0	0	0	0	0	0	0	<5%	1	2	2	1	0	IDC	2010-11-30	2016-03-02	63.9667	No	No	Yes	No	No	2
120	Z1102273	2	3	positive	positive	2+	0.3	1	1	0	1.04	0	0	0.1	1	0	0	0	0	0.5	2	0.5	2	0	0	0	0	0	0	0	0	0	0.15	2	1	2	1	0	IDC	2011-01-27	2016-07-06	66.2333	No	No	Yes	Yes	No	2
121	Z0929804	2	3	negtive	negtive	0	0.8	2	2	0	1.04	0	0	0.1	1	0	0	0.05	1	0.15	2	0.15	2	0.05	1	0	0	0	0	0	0	0	0	0	0	0	0	0	IDC	2009-12-29	2016-01-27	74	No	No	Yes	No	No	2
122	F1000764	2	3	positive	positive	0	0.4	2	2	0	1.08	0.5	2	0	0	0	0	0.1	1	0.5	2	0.45	2	0.05	1	0.05	1	0	0	0	0	0	0	0	0	0	0	1	IDC	2010-03-04	2016-07-25	77.8333	No	No	Yes	Yes	No	2
123	F072940	2	3	positive	positive	0	0.2	3	2	0	1.08	0.5	2	0	0	0	0	0	0	0.4	2	0.4	2	0	0	0	0	0	0	0	0	0	0	0	0	0	0	0	IDC	2007-09-10	2014-05-07	81.0333	No	No	Yes	Yes	Yes	2
124	F1005819	2	3	negtive	negtive	0	0.6	2	2	0	1.12	0	0	0.2	2	0	0	0.05	1	0	0	0	0	0.05	1	0	0	0	0	0	0	0	0	0	0	0	0	1	IDC	2010-12-23	2016-04-27	65.0667	No	No	Yes	No	No	2
125	Z1101976	2	3	negtive	negtive	0	0.25	2	2	0	1.12	0	0	0.5	2	0	0	0.05	1	0	0	0	0	0.05	1	0	0	0	0	0	0	0	0	0	0	0	0	0	IDC	2010-06-01	2016-07-18	74.6333	No	No	Yes	No	Yes	1
126	Z1125837	2	3	positive	positive	0	0.3	1	1	0	1.12	0	0	0.4	2	0	0	0	0	0	0	0	0	0	0	0	0	0.2	2	2	4	1	0.75	3	2	6	1	0	IDC	2011-09-24	2016-11-08	62.4	No	No	Yes	Yes	No	2
127	F1005127	2	2	positive	positive	2+	0.3	1	1	0	1.12	0	0	0.5	2	0	0	0.85	4	0	0	0	0	0.85	4	0	0	0.5	2	1	2	1	0.5	2	1	2	1	0	IDC	2010-11-22	2016-03-02	64.2333	No	No	Yes	Yes	No	2
128	Z0913657	2	3	negtive	negtive	0	0.2	2	2	0	1.12	0	0	0.3	2	0	0	0.9	4	0	0	0	0	0.9	4	0	0	0	0	0	0	0	0	0	0	0	0	0	IDC	2009-06-22	2016-09-02	87.6333	No	No	Yes	No	No	2
129	Z1113672	2	3	negtive	negtive	3+	0.3	2	2	0	1.14	0.75	3	0	0	0	0	0	0	0.05	1	0.05	1	0	0	0	0	0.75	3	2	6	1	0	0	0	0	0	1	IDC	2011-05-16	2016-10-20	66.1333	No	No	Yes	No	No	2
130	Z0608493	2	1	positive	negtive	0	0.18	1	1	0	1.14	0.75	3	0	0	0	0	0.85	4	0.05	1	0	0	0.8	4	0.05	1	0	0	0	0	0	0.1	1	2	2	1	1	IDC	2006-03-30	2014-04-25	98.2667	No	No	Yes	No	No	2
131	F1004499	2	2	positive	positive	1+	0.3	1	1	0	1.14	0	0	0.1	1	0.05	1	0	0	0.1	1	0.1	1	0	0	0	0	0.2	2	1	2	1	0	0	0	0	0	0	IDC	2010-10-19	2013-07-18	33.4333	No	No	Yes	Yes	No	2
132	F083963	1	3	positive	negtive	0	0.3	2	2	0	1.14	0	0	0.05	1	<5%	1	0	0	0.1	1	0.1	1	0	0	0	0	0	0	0	0	0	0	0	0	0	0	0	IDC	2008-10-31	2014-02-20	48.4667	Yes	No	Yes	Yes	No	2
133	Z1127795	2	1	positive	positive	1+	0.05	2	2	0	1.16	0	0	0	0	0.4	2	0.45	2	0.15	2	0.05	1	0.35	2	0.1	1	0	0	0	0	0	0	0	0	0	0	0	IDC	2011-10-13	2016-05-20	56.0333	No	No	Yes	Yes	No	2
134	F1103780	1	3	negtive	negtive	0	0.7	1	1	0	1.16	0	0	0	0	0.35	2	0.4	2	0.5	2	0.2	2	0.1	1	0.3	2	0	0	0	0	0	0	0	0	0	0	0	IDC	2011-08-02	2016-05-26	58.6333	No	No	Yes	No	Yes	1
135	Z1101678	2	3	positive	positive	2+	0.3	2	2	0	1.16	0.15	2	0.05	1	0	0	0	0	0	0	0	0	0	0	0	0	0.3	2	1	2	1	0.35	2	2	4	1	0	IDC	2011-01-24	2016-07-13	66.5667	No	No	Yes	Yes	Yes	2
136	F1104262	2	2	positive	positive	1+	0.3	1	1	0	1.16	0	0	0	0	0.5	2	0.3	2	0.3	2	0.2	2	0.2	2	0.1	1	0	0	0	0	0	0	0	0	0	0	0	IDC	2011-08-29	2016-06-21	58.6	No	No	Yes	Yes	No	2
137	Z1002826	2	3	negtive	negtive	0	0.8	2	2	0	1.16	0	0	0	0	0.45	2	0.35	2	0.15	2	0.15	2	0.35	2	0	0	0.6	3	2	6	1	<5％	1	2	2	1	1	IDC	2010-02-10	2016-04-28	75.6333	No	No	Yes	No	No	2
138	Z1117987	1	3	positive	positive	1+	0.15	1	1	0	1.16	0	0	0	0	0.15	2	0.1	1	0.15	2	0.1	1	0.05	1	0.05	1	0	0	0	0	0	0	0	0	0	0	0	IDC	2011-06-30	2016-06-12	60.3	No	No	Yes	Yes	No	2
139	Z1122556	2	3	positive	positive	2+	0.4	1	1	0	1.18	0.25	2	0	0	0.05	1	0.85	4	0.05	1	0	0	0.8	4	0.05	1	0	0	0	0	0	0	0	0	0	0	0	IDC	2011-08-17	2016-11-09	63.7	No	No	Yes	Yes	No	2
140	Z0902618	2	3	negtive	negtive	0	0.03	3	2	0	1.18	0.15	2	0	0	0.05	1	0	0	0.1	1	0.1	1	0	0	0	0	0	0	0	0	0	0	0	0	0	0	0	IDC	2008-12-30	2016-03-28	88.1667	No	No	Yes	No	Yes	2
141	F1002983	1	3	negtive	negtive	0	0.85	2	2	0	1.2	0.9	4	0	0	0	0	0.5	2	0	0	0	0	0.5	2	0	0	0.4	2	1	2	1	0.05	1	3	3	1	0	IDC	2010-07-13	2013-07-01	36.1333	No	No	Yes	No	No	2
142	F1000225	2	3	positive	positive	0	0.3	1	1	0	1.2	0.8	4	0	0	0	0	0.05	1	0	0	0	0	0.05	1	0	0	0	0	0	0	0	0	0	0	0	0	0	IDC	2010-01-21	2016-08-01	79.4667	No	No	Yes	Yes	No	2
143	F0701772	2	3	negtive	negtive	0	0.35	2	2	0	1.2	1	4	0	0	0	0	0	0	0	0	0	0	0	0	0	0	0	0	0	0	0	0	0	0	0	0	0	IDC	2007-06-12	2014-01-07	80.0333	No	No	Yes	No	No	2
144	Z0912888	2	2	positive	positive	1+	0.15	1	1	0	1.2	1	4	0	0	0	0	0	0	0	0	0	0	0	0	0	0	0	0	0	0	0	0	0	0	0	0	1	IDC	2009-06-12	2016-08-31	87.9	No	No	Yes	Yes	No	2
145	Z1000595	2	2	positive	positive	0	0.1	2	2	0	1.2	0.95	4	0	0	0	0	0	0	0	0	0	0	0	0	0	0	0	0	0	0	0	0.5	2	2	4	1	0	IDC	2010-01-25	2016-03-28	75.1333	No	No	Yes	Yes	No	2
146	F1003151	1	3	positive	positive	0	0.45	2	2	0	1.2	1	4	0	0	0	0	0.6	3	0	0	0	0	0.6	3	0	0	0.3	2	1	2	1	0	0	0	0	0	0	IDC	2010-07-24	2016-10-10	75.6667	No	No	Yes	Yes	Yes	1
147	F1106336	2	2	positive	positive	1+	0.05	2	2	0	1.2	0.99	4	0	0	0	0	0	0	0	0	0	0	0	0	0	0	0.4	2	1	2	1	0.95	4	2	8	1	0	IDC	2011-12-12	2016-09-08	57.7333	No	No	Yes	Yes	No	2
148	F1101685	1	3	positive	positive	0	0.3	1	1	0	1.2	1	4	0	0	0	0	0.9	4	0	0	0	0	0.9	4	0	0	1	4	2	8	1	0.05	1	1	1	1	0	IDC	2011-04-18	2016-05-30	62.3	No	No	Yes	Yes	No	2
149	Z1132218	2	2	positive	positive	1+	0.2	2	2	0	1.2	0.95	4	0	0	0	0	0.75	3	0	0	0	0	0.75	3	0	0	<5%	1	2	2	1	0	0	0	0	0	0	IDC	2011-11-23	2016-06-08	55.3	No	No	Yes	Yes	No	2
150	F1103512	2	2	positive	positive	0	0.08	2	2	0	1.2	1	4	0	0	0	0	0.15	2	0	0	0	0	0.15	2	0	0	0.9	4	2	8	1	0.9	4	2	8	1	0	IDC	2011-07-19	2016-11-03	64.4667	No	No	Yes	Yes	No	2
151	Z1129714	1	3	positive	positive	1+	0.3	2	2	0	1.2	0.9	4	0	0	0	0	0.95	4	0	0	0	0	0.95	4	0	0	0	0	0	0	0	0	0	0	0	0	0	IDC	2011-11-01	2016-10-25	60.6667	No	No	Yes	Yes	No	2
152	F1103333	2	2	positive	positive	1+	0.05	2	2	0	1.2	1	4	0	0	0	0	0	0	0	0	0	0	0	0	0	0	0.05	1	2	2	1	0.9	4	2	8	1	0	IDC	2011-07-11	2016-11-02	64.7	No	No	Yes	Yes	No	2
153	Z0918499	2	3	positive	negtive	1+	0.3	2	2	0	1.2	0.95	4	0	0	0	0	0.15	2	0	0	0	0	0.15	2	0	0	0.45	2	1	2	1	0	0	0	0	0	1	IDC	2009-08-18	2013-05-21	45.7333	No	No	Yes	Yes	No	2
154	F1102495	2	3	positive	positive	0	0.08	1	1	0	1.2	1	4	0	0	0	0	0	0	0	0	0	0	0	0	0	0	0.1	1	1	1	1	0	0	0	0	0	1	IDC	2011-05-27	2016-10-20	65.7667	No	No	Yes	Yes	No	2
155	Z0709202	2	3	negative	positive	3+	0.2	2	2	0	1.2	1	4	0	0	0	0	0	0	0	0	0	0	0	0	0	0	0.05	1	2	2	1	0	0	0	0	0	1	IDC	2007-04-25	2014-05-06	85.6	No	No	Yes	No	No	2
156	Z1123712	2	2	positive	positive	1+	0.1	2	2	0	1.2	0.8	4	0	0	0	0	0.65	3	0	0	0	0	0.65	3	0	0	0.2	2	1	2	1	0	0	0	0	0	1	IDC	2011-08-29	2016-11-07	63.2333	No	No	Yes	Yes	No	2
157	Z1005862	2	3	positive	positive	3+	0.5	2	2	0	1.2	0.8	4	0	0	0	0	0	0	0	0	0	0	0	0	0	0	0.75	3	2	6	1	0	0	0	0	0	1	IDC	2010-03-23	2016-10-28	80.3667	No	No	Yes	Yes	No	2
158	Z1000668	2	3	negtive	negtive	0	0.65	2	2	0	1.2	0.9	4	0	0	0	0	0.35	2	0	0	0	0	0.35	2	0	0	0	0	0	0	0	0	0	0	0	0	1	IDC	2010-01-15	2016-03-28	75.4667	No	No	Yes	No	No	2
159	Z1003776	2	3	negtive	negtive	3+	0.2	2	2	0	1.2	0.9	4	0	0	0	0	0	0	0	0	0	0	0	0	0	0	0.75	3	1	3	1	0	0	0	0	0	1	IDC	2010-03-02	2016-04-28	74.9667	No	No	Yes	No	No	2
160	F0700762	2	3	negtive	negtive	3+	0.2	2	2	0	1.2	1	4	0	0	0	0	0	0	0	0	0	0	0	0	0	0	0.25	2	1	2	1	0	0	0	0	0	1	IDC	2007-03-26	2014-05-12	86.8	No	No	Yes	No	No	2
161	Z0921569	2	3	negtive	negtive	0	0.5	2	2	0	1.2	1	4	0	0	0	0	0	0	0	0	0	0	0	0	0	0	0	0	0	0	0	0	0	0	0	0	0	IDC	2009-09-24	2016-06-29	82.3333	No	No	Yes	No	No	2
162	Z1007715	2	3	negtive	negtive	0	0.9	2	2	0	1.2	0.8	4	0	0	0	0	0.6	3	0	0	0	0	0.6	3	0	0	0.8	3	2	6	1	0	0	0	0	0	1	IDC	2010-04-14	2015-11-27	68.4333	No	No	Yes	No	No	1
163	Z1000872	1	2	positive	positive	0	0.1	2	2	0	1.24	0.7	3	0	0	0.05	1	0	0	0	0	0	0	0	0	0	0	0.45	2	2	4	1	0	0	0	0	0	0	IDC	2010-01-18	2013-06-14	41.4333	No	No	Yes	Yes	No	2
164	F1004775	2	3	positive	negtive	0	0.8	2	2	0	1.26	0	0	0	0	0.55	3	0	0	0.1	1	0.1	1	0	0	0	0	0	0	0	0	0	0.1	1	2	2	1	0	IDC	2010-11-05	2016-03-29	65.7	No	No	Yes	Yes	No	2
165	Z0900848	2	3	negtive	negtive	0	0.75	2	2	0	1.28	0.5	2	0	0	0.15	2	0.9	4	0	0	0	0	0.9	4	0	0	0	0	0	0	0	0	0	0	0	0	1	IDC	2009-01-21	2016-01-19	85.1333	No	No	Yes	No	Yes	2
166	Z1135609	2	3	positive	positive	3+	0.5	1	1	0	1.28	0	0	0.1	1	0	0	0.85	4	0.75	3	0	0	0.1	1	0.75	3	0.05	1	2	2	1	0	0	0	0	0	0	IDC	2011-12-27	2016-08-31	56.9667	No	No	Yes	Yes	No	2
167	Z1104502	2	3	positive	positive	3+	0.1	2	2	0	1.3	0	0	0	0	0.1	1	0.05	1	0.8	4	0.8	4	0.05	1	0	0	0.4	2	1	2	1	0	0	0	0	0	1	IDC	2011-03-01	2016-10-18	68.6	No	No	Yes	Yes	No	2
168	Z0710313	2	3	positive	positive	0	0.4	2	2	0	1.3	0	0	0	0	0.05	1	0.65	3	0.8	4	0.3	2	0.15	2	0.5	2	<5%	1	2	2	1	0	0	0	0	0	1	IDC	2007-05-15	2009-10-12	29.3667	No	Yes	Yes	No	No	2
169	Z1128321	2	3	positive	negative	1+	0.6	1	1	0	1.3	0	0	0	0	0.1	1	0.5	2	0.85	4	0.5	2	0.15	2	0.35	2	0.01	1	2	2	1	0	0	0	0	0	1	IDC	2011-10-19	2016-09-22	60	No	No	Yes	Yes	No	2
170	F060863	2	2	positive	positive	0	0.5	2	2	0	1.32	0.45	2	0	0	0	0	0.9	4	0.7	3	0.05	1	0.25	2	0.65	3	0.3	2	1	2	1	0	0	0	0	0	1	IDC	2006-03-31	2014-01-29	95.3667	No	No	Yes	Yes	No	2
171	F0701350	2	3	negative	positive	0	0.2	2	2	0	1.36	0	0	0	0	0.85	4	0	0	0	0	0	0	0	0	0	0	0.4	2	1	2	1	0	0	0	0	0	0	IDC	2007-05-10	2014-01-06	81.1	No	No	Yes	Yes	No	2
172	Z1125303	2	2	positive	positive	2+	0.1	2	2	0	1.36	0	0	0.5	2	0	0	0.5	2	0.05	1	0	0	0.45	2	0.05	1	0	0	0	0	0	0	0	0	0	0	0	IDC	2011-09-19	2016-11-10	62.6333	No	No	Yes	Yes	No	2
173	Z0919627	1	3	positive	positive	3+	0.5	3	2	0	1.38	0.75	3	0	0	0	0	0.15	2	0.45	2	0.4	2	0.1	1	0.05	1	0	0	0	0	0	0	0	0	0	0	0	IDC	2009-06-30	2016-08-15	86.7667	No	No	Yes	Yes	No	2
174	Z0917438	2	3	positive	positive	0	0.2	2	2	0	1.38	0.7	3	0	0	0	0	0	0	0.15	2	0.15	2	0	0	0	0	0	0	0	0	0	0	0	0	0	0	1	IDC	2009-07-30	2013-11-07	52.0333	No	No	Yes	Yes	No	2
175	Z1113669	2	3	positive	positive	0	0.2	2	2	0	1.38	0.55	3	0	0	0	0	0.4	2	0.3	2	0	0	0.1	1	0.3	2	0.6	3	1	3	1	0	0	0	0	0	0	IDC	2011-05-21	2016-05-23	60.9667	No	No	Yes	Yes	No	2
176	Z0915624	2	3	negtive	negtive	0	0.3	2	2	0	1.38	0.6	3	0	0	0	0	0.9	4	0.4	2	0.05	1	0.55	2	0.35	2	0	0	0	0	0	0	0	0	0	0	1	IDC	2009-07-10	2016-08-31	86.9667	No	No	Yes	No	No	2
177	F1001883	2	2	positive	positive	0	0.1	1	1	0	1.38	0.65	3	0	0	0	0	0.5	2	0.5	2	0.2	2	0.2	2	0.3	2	0.05	1	1	1	1	0	0	0	0	0	1	IDC	2010-05-08	2015-11-30	67.7333	No	No	Yes	Yes	No	2
178	Z1000987	2	3	negtive	negtive	0	0.7	2	2	0	1.38	0	0	<5%	1	0.05	1	0.75	3	0.15	2	0.1	1	0.7	3	0.05	1	0	0	0	0	0	0	0	0	0	0	0	IDC	2010-01-19	2015-01-27	23.7333	Yes	Yes	Yes	No	No	2
179	F063679	2	1	positive	positive	0	0.05	1	1	0	1.38	0	0	0.1	1	0.05	1	0.5	2	0.25	2	0.05	1	0.3	2	0.2	2	0.05	1	1	1	1	0.9	4	3	12	1	1	IDC	2006-11-30	2014-08-15	93.8333	No	No	No	Yes	No	2
180	Z1132314	2	3	positive	positive	1+	0.4	2	2	0	1.4	0	0	0	0	0.48	2	0.05	1	0.6	3	0.6	3	0.05	1	0	0	0	0	0	0	0	0	0	0	0	0	1	IDC	2011-11-23	2016-08-25	34.5	Yes	No	Yes	No	No	2
181	Z0925479	2	3	positive	positive	0	0.5	2	2	0	1.42	0.4	2	0	0	<5%	1	0	0	0.5	2	0.5	2	0	0	0	0	0.25	2	1	2	1	0.05	1	2	2	1	0	IDC	2009-11-03	2014-11-05	60.9333	Yes	No	Yes	Yes	No	2
182	F0903736	2	2	positive	positive	0	0.1	2	2	0	1.44	0.95	4	0	0	0	0	0.15	2	0.1	1	0	0	0.05	1	0.1	1	0.15	2	2	4	1	0	0	0	0	0	0	IDC	2009-09-21	2016-10-24	86.3333	No	No	Yes	No	No	2
183	F1102346	2	2	positive	positive	1+	0.05	1	1	0	1.44	0.95	4	0	0	0	0	0.05	1	0.05	1	0	0	0	0	0.05	1	0	0	0	0	0	0	0	0	0	0	1	IDC	2011-05-23	2016-08-28	64.1333	No	No	Yes	Yes	No	2
184	Z0919066	2	3	negtive	negtive	2+	0.5	2	2	0	1.44	0.95	4	0	0	0	0	0.3	2	0.05	1	0	0	0.25	2	0.05	1	0.05	1	1	1	1	0	0	0	0	0	1	IDC	2009-08-27	2016-10-21	87.0667	No	No	Yes	No	No	2
185	F1100132	2	2	positive	positive	0	0.05	1	1	0	1.44	0.95	4	0	0	0	0	0	0	0.05	1	0.05	1	0	0	0	0	0.3	2	1	2	1	0.85	4	2	8	1	1	IDC	2011-01-13	2016-10-27	70.4667	No	No	Yes	Yes	Yes	1
186	F1005312	2	3	positive	positive	3+	0.6	2	2	0	1.44	0.9	4	0	0	0	0	0	0	0.05	1	0.05	1	0	0	0	0	0	0	0	0	0	0	0	0	0	0	1	IDC	2010-12-01	2016-03-02	63.9333	No	No	Yes	Yes	No	2
187	Z1114820	2	2	positive	positive	3+	0.15	2	2	0	1.44	0.8	4	0	0	0	0	0.8	4	0.05	1	0	0	0.75	3	0.05	1	0.3	2	3	6	1	0	0	0	0	0	0	IDC	2011-05-31	2016-10-31	66	No	No	Yes	Yes	No	2
188	Z0908888	2	3	positive	positive	3+	0.2	2	2	0	1.44	0.85	4	0	0	0	0	0.1	1	0.06	1	0.03	1	0.07	1	0.03	1	0.5	2	1	2	1	0	0	0	0	0	0	IDC	2009-04-30	2016-04-05	84.4	No	No	Yes	Yes	Yes	2
189	Z0908556	2	2	positive	positive	0	0.05	2	2	0	1.44	0.8	4	0	0	0	0	0.05	1	0.1	1	0.05	1	0	0	0.05	1	0	0	0	0	0	0	0	0	0	0	0	IDC	2009-04-29	2016-04-05	84.4333	No	No	Yes	Yes	No	2
190	Z0918486	2	2	positive	positive	0	0.1	1	1	0	1.46	0.75	3	<5%	1	0	0	0	0	0	0	0	0	0	0	0	0	0	0	0	0	0	0	0	0	0	0	0	IDC	2009-08-18	2016-09-07	85.9	No	No	Yes	Yes	No	1
191	F1105573	2	3	positive	positive	2+	0.3	2	2	0	1.46	0	0	0.15	2	0.05	1	0.2	2	0	0	0	0	0.2	2	0	0	0	0	0	0	0	0	0	0	0	0	0	IDC	2011-11-05	2016-08-25	58.5	No	No	Yes	Yes	No	2
192	F1004331	1	3	negative	positive	2+	0.6	2	2	0	1.46	0	0	0.2	2	0.05	1	0.4	2	0	0	0	0	0.4	2	0	0	0	0	0	0	0	0.1	1	3	3	1	0	IDC	2010-10-07	2016-07-20	70.4333	No	No	Yes	No	No	2
193	F1000635	1	3	negtive	negtive	0	0.6	2	2	0	1.48	0	0	0.05	1	0.3	2	0.4	2	0.05	1	0	0	0.35	2	0.05	1	0.1	1	1	1	1	0.05	1	2	2	1	0	IDC	2010-02-12	2016-06-07	76.9	No	No	Yes	No	No	2
194	F063172	2	2	positive	positive	0	0.08	1	1	0	1.5	0	0	0	0	0.75	3	0.9	4	0.5	2	0	0	0.4	2	0.5	2	0	0	0	0	0	0.05	1	1	1	1	0	IDC	2006-10-20	2014-04-28	91.5667	No	No	Yes	Yes	No	2
195	F1004720	2	2	positive	positive	1+	0.08	1	1	0	1.5	0	0	0	0	0.7	3	0	0	0.3	2	0.3	2	0	0	0	0	0	0	0	0	0	0	0	0	0	0	1	IDC	2010-10-28	2016-10-26	73	No	No	Yes	Yes	No	2
196	Z1134922	2	2	negtive	negtive	3+	0.1	1	1	0	1.52	0	0	0.05	1	0	0	0.9	4	1	4	0.1	1	0	0	0.9	4	0	0	0	0	0	0	0	0	0	0	1	IDC	2011-12-19	2016-07-12	55.5667	No	No	Yes	No	No	2
197	Z1109294	2	3	positive	positive	2+	0.05	3	2	0	1.52	0	0	0.1	1	0	0	1	4	0.9	4	0	0	0.1	1	0.9	4	0.3	2	2	4	1	0.2	2	1	2	1	1	IDC	2011-04-14	2016-06-29	63.4333	No	No	Yes	Yes	No	2
198	Z1006466	2	3	positive	positive	2+	0.4	1	1	0	1.52	0	0	0.1	1	0	0	0.99	4	1	4	0.01	1	0	0	0.99	4	0.7	3	3	9	1	0	0	0	0	0	0	IDC	2010-03-31	2016-06-16	75.6333	No	No	Yes	Yes	Yes	2
199	F1100311	2	2	negtive	negtive	3+	0.4	2	2	0	1.54	0.9	4	0	0	<5%	1	0.05	1	0	0	0	0	0.05	1	0	0	0.65	3	1	3	1	0	0	0	0	0	0	IDC	2011-01-22	2014-06-12	40.4667	Yes	No	Yes	No	Yes	2
200	Z1112283	2	2	positive	positive	1+	0.3	1	1	0	1.54	0.95	4	0	0	<5%	1	0.9	4	0	0	0	0	0.9	4	0	0	0.85	4	2	8	1	0	0	0	0	0	1	IDC	2011-05-04	2016-06-12	62.2	No	No	Yes	Yes	No	2
201	Z1133958	2	1	positive	positive	1+	0.03	1	1	0	1.54	0.95	4	0	0	0.1	1	0.25	2	0	0	0	0	0.25	2	0	0	0.05	1	1	1	1	0	0	0	0	0	1	IDC	2011-12-12	2016-06-12	54.8	No	No	Yes	Yes	No	2
202	Z1132545	2	3	positive	negtive	2+	0.3	2	2	0	1.56	0.35	2	0	0	0	0	0.95	4	0.95	4	0	0	0	0	0.95	4	0	0	0	0	0	0	0	0	0	0	1	IDC	2011-11-28	2016-06-22	55.6	No	No	Yes	Yes	No	2
203	F1103351	2	2	positive	positive	0	0.15	2	2	0	1.6	0	0	0.4	2	0	0	0	0	0.2	2	0.2	2	0	0	0	0	0.3	2	1	2	1	<5%	1	1	1	1	0	IDC	2011-07-09	2012-09-05	14.1333	No	No	Yes	Yes	No	2
204	Z1134094	2	2	positive	positive	1+	0.05	2	2	0	1.6	0	0	0.5	2	0	0	0.95	4	0.2	2	0	0	0.75	3	0.2	2	0.1	1	2	2	1	0.05	1	1	1	1	0	IDC	2011-12-10	2016-08-31	57.5333	No	No	Yes	Yes	No	2
205	F1106501	2	2	positive	positive	1+	0.2	2	2	0	1.6	0	0	0.5	2	0	0	0.95	4	0.15	2	0	0	0.8	4	0.15	2	0.2	2	1	2	1	0	0	0	0	0	0	IDC	2011-12-17	2016-09-02	57.3667	No	No	Yes	Yes	No	2
206	Z1009162	2	3	negtive	negtive	0	0.5	2	2	0	1.6	0	0	0.5	2	0	0	0.5	2	0.5	2	0.2	2	0.2	2	0.3	2	0.35	2	1	2	1	0	0	0	0	0	0	IDC	2010-04-27	2016-10-09	78.5667	No	No	Yes	No	No	2
207	F061566	2	3	negtive	negtive	0	0.5	2	2	0	1.62	0.65	3	0	0	0	0	0.99	4	0.55	3	0	0	0.44	2	0.55	3	0	0	0	0	0	0.9	4	1	4	1	1	IDC	2006-05-25	2014-05-08	96.8333	No	No	Yes	No	No	2
208	F1002734	2	3	negtive	negtive	0	0.7	1	1	0	1.62	0.75	3	0	0	0	0	0	0	0.7	3	0.7	3	0	0	0	0	0.3	2	1	2	1	0	0	0	0	0	0	IDC	2010-07-01	2015-11-03	65.0333	No	No	Yes	No	No	2
209	F062746	2	3	negtive	negtive	0	0.05	2	2	0	1.62	0.55	3	0	0	0	0	0.85	4	0.75	3	0.1	1	0.2	2	0.65	3	0	0	0	0	0	0.5	2	2	4	1	0	IDC	2006-09-14	2012-03-26	67.3333	Yes	No	Yes	No	No	2
210	Z1007749	2	2	negtive	negtive	0	0.05	2	2	0	1.62	0.5	2	0	0	0.6	3	0	0	0	0	0	0	0	0	0	0	0.3	2	1	2	1	0	0	0	0	0	1	IDC	2010-04-15	2016-10-24	79.4667	No	No	Yes	No	No	2
211	F1000988	2	2	positive	positive	0	0.2	2	2	0	1.62	0	0	0.05	1	<5%	1	0.6	3	0.6	3	0.25	2	0.25	2	0.35	2	0.15	2	1	2	1	0	0	0	0	0	0	IDC	2010-03-17	2016-03-01	72.5333	Yes	Yes	Yes	Yes	No	2
212	Z0927452	2	3	negtive	negtive	3+	0.5	2	2	0	1.62	0	0	0.05	1	<5%	1	0	0	0.75	3	0.75	3	0	0	0	0	0	0	0	0	0	0	0	0	0	0	0	IDC	2009-12-01	2015-11-19	72.6333	No	No	Yes	No	No	2
213	Z0923260	2	2	positive	negative	0	0.1	3	2	0	1.64	0.4	2	0.1	1	0	0	0.5	2	0.25	2	0	0	0.25	2	0.25	2	0.2	2	2	4	1	0.3	2	2	4	1	0	IDC	2009-10-16	2016-03-10	77.9	No	No	Yes	Yes	No	2
214	F1104223	2	3	positive	positive	1+	0.5	2	2	0	1.64	0	0	0	0	0.45	2	0.75	3	0.8	4	0.1	1	0.05	1	0.7	3	0	0	0	0	0	0	0	0	0	0	0	IDC	2011-08-29	2016-07-04	59.0333	No	No	Yes	Yes	No	2
215	F0700623	2	3	negtive	negtive	0	0.9	1	1	0	1.64	0	0	0	0	0.25	2	0	0	0.9	4	0.9	4	0	0	0	0	0	0	0	0	0	0	0	0	0	0	1	IDC	2007-03-08	2014-05-04	87.1333	No	No	Yes	No	No	2
216	F1101053	2	3	negtive	negtive	0	0.7	1	1	0	1.64	0	0	0	0	0.2	2	0.05	1	1	4	0.95	4	0	0	0.05	1	0	0	0	0	0	0	0	0	0	0	0	IDC	2011-03-12	2016-10-19	68.2667	No	No	Yes	No	No	2
217	F1103592	2	1	positive	positive	0	0.2	1	1	0	1.64	0	0	0	0	0.15	2	0.7	3	0.9	4	0.25	2	0.05	1	0.65	3	0	0	0	0	0	0.3	2	1	2	1	0	IDC	2011-07-29	2014-02-21	31.2667	No	No	Yes	Yes	Yes	2
218	F062115	2	3	negative	positive	0	0.05	2	2	0	1.64	0	0	0	0	0.37	2	1	4	0.9	4	0	0	0.1	1	0.9	4	0	0	0	0	0	0	0	0	0	0	1	IDC	2006-07-07	2014-04-30	95.1333	No	No	Yes	No	No	2
219	F1005964	1	2	negtive	negtive	3+	0.1	1	1	0	1.68	0.85	4	0	0	0	0	0.05	1	0.3	2	0.3	2	0.05	1	0	0	0.7	3	1	3	1	0	0	0	0	0	0	IDC	2011-01-03	2016-05-30	65.8	No	No	Yes	No	No	2
220	Z1010286	2	2	positive	negtive	2+	0.5	2	2	0	1.68	0.9	4	0	0	0	0	0.4	2	0.45	2	0.3	2	0.25	2	0.15	2	0.45	2	1	2	1	0	0	0	0	0	1	IDC	2010-05-05	2016-08-19	76.6	No	No	Yes	No	No	2
221	Z0907287	2	3	negtive	negtive	0	0.08	2	2	0	1.68	0.8	4	0	0	0	0	0.3	2	0.5	2	0.2	2	0	0	0.3	2	0	0	0	0	0	0	0	0	0	0	1	IDC	2009-04-14	2016-05-04	85.9	No	No	Yes	No	Yes	2
222	Z0909465	2	2	positive	negtive	0	0.05	1	1	0	1.68	0.95	4	0	0	0	0	0.2	2	0.3	2	0.15	2	0.05	1	0.15	2	0.8	3	1	3	1	0.5	2	1	2	1	0	IDC	2009-05-08	2016-07-13	87.4333	No	No	Yes	No	No	2
223	F1101543	2	3	positive	positive	0	0.3	2	2	0	1.68	0.95	4	0	0	0	0	0.75	3	0.2	2	0	0	0.55	3	0.2	2	100	4	2	8	1	0	0	0	0	0	1	IDC	2011-04-09	2016-10-11	67.0667	No	No	Yes	Yes	Yes	1
224	F1106156	2	3	positive	positive	3+	0.7	1	1	0	1.68	0.95	4	0	0	0	0	0.65	3	0.25	2	0.05	1	0.45	2	0.2	2	0	0	0	0	0	0	0	0	0	0	0	IDC	2011-11-30	2016-10-11	59.2333	No	No	Yes	Yes	No	2
225	Z1125610	2	2	positive	positive	2+	0.05	2	2	0	1.68	0	0	0.65	3	0	0	0.6	3	0	0	0	0	0.6	3	0	0	0.1	1	2	2	1	0.55	3	2	6	1	0	IDC	2011-09-20	2016-11-09	62.5667	No	No	Yes	Yes	No	2
226	Z1125876	1	3	negtive	negtive	3+	0.3	2	2	0	1.68	0	0	0.65	3	0	0	0.8	4	0	0	0	0	0.8	4	0	0	0	0	0	0	0	0.55	3	2	6	1	0	IDC	2011-09-24	2016-11-07	62.3667	No	No	Yes	No	Yes	2
227	F1106295	2	3	positive	positive	1+	0.25	2	2	0	1.72	0.75	3	0	0	0.1	1	1	4	0.45	2	0	0	0.55	3	0.45	2	0	0	0	0	0	0.5	2	2	4	1	1	IDC	2011-12-07	2016-05-23	54.3	No	No	Yes	Yes	No	2
228	Z1117720	2	3	negtive	negtive	2+	0.3	2	2	0	1.72	0.15	2	0.15	2	0	0	0.3	2	0	0	0	0	0.3	2	0	0	<5%	1	1	1	1	0	0	0	0	0	1	IDC	2011-01-21	2016-05-23	53.0667	Yes	No	Yes	No	Yes	2
229	Z0902725	2	3	negtive	negtive	0	0.4	1	1	0	1.72	0.35	2	0.3	2	0	0	0.5	2	0	0	0	0	0.5	2	0	0	0	0	0	0	0	0	0	0	0	0	1	IDC	2009-02-21	2016-03-21	86.1667	No	No	Yes	No	No	2
230	F1001323	2	3	negtive	negtive	0	0.85	2	2	0	1.72	0	0	0.1	1	0.45	2	0.25	2	0.15	2	0.05	1	0.15	2	0.1	1	0.05	1	1	1	1	0	0	0	0	0	1	IDC	2010-04-06	2016-09-26	78.8333	No	No	Yes	No	No	2
231	Z0909040	1	3	negtive	negtive	0	0.8	1	1	0	1.74	0.45	2	<5%	1	0.1	1	0.4	2	0.1	1	0	0	0.3	2	0.1	1	0	0	0	0	0	0.05	1	3	3	1	0	IDC	2009-05-02	2016-08-22	88.9667	No	No	Yes	No	No	2
232	Z0918266	2	3	negtive	negtive	3+	0.09	1	1	0	1.76	0.9	4	<5%	1	0	0	0.5	2	0	0	0	0	0.5	2	0	0	0	0	0	0	0	0	0	0	0	0	0	IDC	2009-08-14	2015-10-20	75.2667	No	No	Yes	No	No	2
233	Z1121632	2	2	positive	positive	1+	0.05	1	1	0	1.76	1	4	0.1	1	0	0	0.05	1	0	0	0	0	0.05	1	0	0	0.05	1	2	2	1	0	0	0	0	0	0	IDC	2011-05-23	2016-11-10	66.6	No	No	Yes	Yes	Yes	2
234	Z1011832	2	3	positive	positive	3+	0.1	1	1	0	1.76	1	4	0.05	1	0	0	0.05	1	0	0	0	0	0.05	1	0	0	0	0	0	0	0	0	0	0	0	0	0	IDC	2010-05-24	2013-07-29	38.7333	No	No	Yes	Yes	No	2
235	Z1014682	2	2	positive	positive	0	0.15	2	2	0	1.76	0.9	4	0.01	1	0	0	0.05	1	0	0	0	0	0.05	1	0	0	0	0	0	0	0	0	0	0	0	0	1	IDC	2010-06-18	2016-10-11	6.5	Yes	No	Yes	Yes	No	2
236	F1005884	2	3	positive	negtive	2+	0.4	2	2	0	1.76	0.95	4	<5%	1	0	0	0.75	3	0	0	0	0	0.75	3	0	0	0	0	0	0	0	0	0	0	0	0	1	IDC	2010-12-30	2016-05-19	65.5667	No	No	Yes	Yes	No	2
237	Z1131909	2	2	positive	positive	1+	0.1	1	1	0	1.76	1	4	0.05	1	0	0	0.6	3	0	0	0	0	0.6	3	0	0	0	0	0	0	0	0.05	1	2	2	1	0	IDC	2011-11-18	2016-07-01	56.2333	No	No	Yes	Yes	No	2
238	Z1107966	2	3	positive	positive	0	0.6	1	1	0	1.78	0.85	4	0	0	0.05	1	0.05	1	0.1	1	0.08	1	0.03	1	0.02	1	0.3	2	1	2	1	0	0	2	0	0	0	IDC	2011-03-30	2016-08-16	65.5333	No	No	Yes	No	No	2
239	F1101425	2	3	negtive	negtive	0	0.7	1	1	0	1.78	0.9	4	0	0	<5%	1	0.6	3	0.1	1	0	0	0.5	2	0.1	1	0.9	4	2	8	1	0.05	1	3	3	1	1	IDC	2011-04-02	2016-04-13	61.2667	No	No	Yes	No	No	2
240	Z0923546	2	2	positive	positive	0	0.05	1	1	0	1.78	0.85	4	0	0	<5%	1	0	0	0.05	1	0.05	1	0	0	0	0	0	0	0	0	0	0	0	0	0	0	0	IDC	2009-10-22	2016-01-14	75.8333	No	No	Yes	Yes	No	2
241	Z0902066	2	3	negtive	negtive	0	0.6	2	2	0	1.8	0.65	3	0.1	1	0.1	1	0.35	2	0	0	0	0	0.35	2	0	0	0	0	0	0	0	0.05	1	3	3	1	0	IDC	2009-02-13	2016-03-18	86.3333	No	No	Yes	No	No	2
242	F1105754	2	3	positive	positive	1+	0.2	1	1	0	1.82	0.75	3	0	0	0.45	2	0.85	4	0.05	1	0.05	1	0.85	4	0	0	0	0	0	0	0	0	0	0	0	0	0	IDC	2011-11-14	2016-06-23	56.1	No	No	Yes	Yes	No	2
243	F1105483	2	1	negtive	negtive	2+	0.05	2	2	0	1.86	0.55	3	0	0	0	0	0.75	3	1	4	0.25	2	0	0	0.75	3	0	0	0	0	0	0.75	3	2	6	1	1	IDC	2011-11-02	2016-09-30	59.8	No	No	Yes	No	No	2
244	F1102036	2	3	positive	positive	0	0.4	1	1	0	1.86	0.75	3	0	0	0	0	0.9	4	0.9	4	0.05	1	0.05	1	0.85	4	1	4	2	8	1	0	0	0	0	0	1	IDC	2011-05-04	2016-07-06	63	No	No	Yes	Yes	No	2
245	Z1011547	2	2	positive	positive	1+	0.1	1	1	0	1.86	0.7	3	0	0	0	0	0.75	3	1	4	0.25	2	0	0	0.75	3	0.7	3	1	3	1	0	0	0	0	0	1	IDC	2010-05-21	2015-12-08	67.5667	No	No	Yes	Yes	No	2
246	F061612	2	3	positive	positive	3+	0.28	2	2	0	1.86	0	0	0.05	1	<5%	1	0.65	3	1	4	0.35	2	0	0	0.65	3	0	0	0	0	0	0	0	0	0	0	0	IDC	2006-05-31	2014-02-13	72.3667	Yes	Yes	Yes	Yes	Yes	1
247	F1100315	2	3	negtive	negtive	2+	0.4	1	1	0	1.86	0	0	0.05	1	0.05	1	1	4	1	4	0	0	0	0	1	4	0.5	2	1	2	1	0.85	4	2	8	1	0	IDC	2011-01-22	2016-01-21	60.8333	No	No	Yes	No	Yes	1
248	Z1002802	2	3	positive	positive	0	0.4	2	2	0	1.86	0	0	<5%	1	0.05	1	0.05	1	0.9	4	0.85	4	0	0	0.05	1	0.65	3	2	6	1	<5%	1	3	3	1	0	IDC	2010-02-10	2016-03-24	74.4667	No	No	Yes	Yes	Yes	2
249	Z1109986	2	3	negtive	negtive	3+	0.3	1	1	0	1.88	0.5	2	0.1	1	0	0	0.9	4	0.7	3	0	0	0.2	2	0.7	3	0.25	2	2	4	1	0	0	0	0	0	1	IDC	2011-04-18	2016-10-10	66.7333	No	No	Yes	No	No	2
250	Z1007021	1	2	negtive	negtive	3+	0.4	2	2	0	1.88	0.4	2	0.1	1	0	0	0	0	0.75	3	0.75	3	0	0	0	0	0.2	2	1	2	1	0	0	0	0	0	0	IDC	2010-03-31	2014-03-26	48.5333	No	No	Yes	No	No	2
251	Z1008065	2	2	positive	positive	0	0.2	1	1	0	1.88	0.95	4	0	0	0.45	2	0.1	1	0	0	0	0	0.1	1	0	0	0.65	3	1	3	1	0	0	0	0	0	0	IDC	2010-04-15	2015-11-25	68.3333	No	No	Yes	Yes	No	2
252	Z1001638	2	3	negtive	negtive	3+	0.4	1	1	0	1.88	0.9	4	0	0	0.45	2	0	0	0	0	0	0	0	0	0	0	0.3	2	1	2	1	0.3	2	1	2	1	1	IDC	2010-01-26	2016-03-04	74.3	No	Yes	Yes	No	No	2
253	Z0913153	2	3	negtive	negtive	0	0.2	3	2	0	1.88	0.5	2	0.05	1	0	0	0	0	0.6	3	0.6	3	0	0	0	0	0	0	0	0	0	0	0	0	0	0	0	IDC	2009-06-19	2016-08-31	87.6667	No	No	Yes	No	No	2
254	Z0918121	1	3	positive	positive	3+	0.05	1	1	0	1.92	1	4	0	0	0	0	0	0	0.75	3	0.75	3	0	0	0	0	0	0	0	0	0	0	0	0	0	0	0	IDC	2009-08-14	2016-08-22	85.5	No	No	Yes	Yes	No	2
255	F1101489	2	3	negtive	negtive	0	0.8	2	2	0	1.92	0.9	4	0	0	0	0	0.8	4	0.75	3	0	0	0.05	1	0.75	3	0.9	4	3	12	1	0.05	1	3	3	1	1	IDC	2010-09-13	2016-11-04	74.8	No	No	Yes	Yes	No	2
256	Z1111521	2	2	positive	negtive	3+	0.1	2	2	0	1.92	0.9	4	0	0	0	0	0.5	2	0.7	3	0.25	2	0.05	1	0.45	2	0.15	2	1	2	1	0	0	0	0	0	1	IDC	2011-04-27	2014-02-10	34	No	No	Yes	No	No	2
257	F063406	2	3	negtive	negtive	0	0.15	3	2	0	1.92	0.95	4	0	0	0	0	0	0	0.75	3	0.75	3	0	0	0	0	0	0	0	0	0	0.3	2	1	2	1	／	IDC	2006-11-14	2009-06-01	31	No	Yes	Yes	No	No	2
258	Z1122964	2	3	positive	positive	1+	0.2	1	1	0	1.92	0.95	4	0	0	0	0	0.05	1	0.75	3	0.73	3	0.03	1	0.02	1	0	0	0	0	0	0	0	0	0	0	1	IDC	2011-08-22	2016-07-08	59.4	No	No	Yes	Yes	No	2
259	Z1125302	2	2	positive	positive	3+	0.1	1	1	0	1.92	0	0	0.75	3	0	0	0.15	2	0.05	1	0	0	0.1	1	0.05	1	0.05	1	2	2	1	0	0	0	0	0	／	IDC	2011-09-19	2016-06-21	57.9	No	No	Yes	Yes	No	2
260	Z0926235	1	3	positive	positive	0	0.2	2	2	0	1.94	0.6	3	0.05	1	0	0	0.75	3	0.5	2	0.05	1	0.3	2	0.45	2	0	0	0	0	0	1	4	1	4	1	0	IDC	2009-11-16	2013-09-24	46.9333	No	No	Yes	Yes	No	2
261	F0901022	2	3	positive	negtive	0	0.4	2	2	0	1.94	0.7	3	0.1	1	0	0	0.55	3	0.2	2	0.1	1	0.45	2	0.1	1	0.7	3	2	6	1	0	0	0	0	0	0	IDC	2009-03-31	2014-01-05	25.8667	Yes	Yes	Yes	No	Yes	2
262	F1104735	2	2	positive	positive	1+	0.1	1	1	0	1.96	0	0	0.05	1	0.2	2	0.85	4	0.75	3	0.1	1	0.2	2	0.65	3	0	0	0	0	0	0	0	0	0	0	1	IDC	2011-09-23	2016-11-10	62.5	No	No	Yes	Yes	No	2
263	Z1021051	1	3	negtive	negtive	1+	0.35	2	2	0	1.96	0	0	0.1	1	0.15	2	0	0	0.75	3	0.75	3	0	0	0	0	0	0	0	0	0	0	0	0	0	0	0	IDC	2010-08-31	2016-10-25	74.9	No	No	Yes	No	No	2
264	Z0900874	2	3	positive	positive	2+	0.5	2	2	0	2	0.95	4	<5%	1	0	0	0.9	4	0.05	1	0	0	0.85	4	0.05	1	0	0	0	0	0	0.15	2	3	6	1	0	IDC	2009-01-17	2010-05-13	16.0333	No	No	Yes	No	No	2
265	Z0910441	2	3	positive	positive	3+	0.5	2	2	0	2	0.9	4	0.1	1	0	0	1	4	0.1	1	0	0	0.9	4	0.1	1	0.5	2	2	4	1	0	0	0	0	0	0	IDC	2009-05-18	2016-08-10	88.0333	No	No	Yes	Yes	No	2
266	Z0928606	2	3	positive	positive	2+	0.15	2	2	0	2	0.9	4	<5%	1	0	0	0	0	0.05	1	0.05	1	0	0	0	0	0.1	1	2	2	1	0	0	0	0	0	0	IDC	2009-12-12	2016-03-16	76.2	No	No	Yes	Yes	No	2
267	F061761	2	2	positive	positive	0	0.09	2	2	0	2.02	0.85	4	0	0	0.05	1	0.05	1	0.33	2	0.3	2	0.02	1	0.03	1	0	0	0	0	0	0.05	1	1	1	1	0	IDC	2006-06-15	2014-02-08	93.1667	No	No	Yes	Yes	No	2
268	Z0906168	2	3	positive	positive	0	0.2	2	2	0	2.02	0.95	4	0	0	<5%	1	0.6	3	0.15	2	0	0	0.45	2	0.15	2	0	0	0	0	0	0.05	1	2	2	1	0	IDC	2009-04-01	2016-04-29	86.1667	No	No	Yes	Yes	No	2
269	Z1115746	1	3	positive	positive	0	0.35	1	1	0	2.02	0.95	4	0	0	0.05	1	0	0	0.5	2	0.5	2	0	0	0	0	0.75	3	3	9	1	0.3	2	1	2	1	0	IDC	2011-06-09	2016-07-04	61.7333	No	No	Yes	Yes	No	2
270	F1101725	2	3	positive	positive	1+	0.4	2	2	0	2.02	0.8	4	0	0	<5%	1	0.75	3	0.2	2	0	0	0.55	3	0.2	2	0	0	0	0	0	0	0	0	0	0	1	IDC	2011-04-19	2016-09-26	66.2333	No	No	Yes	Yes	No	2
271	Z0919622	2	2	positive	positive	0	0.1	1	1	0	2.02	0	0	0.6	3	<5%	1	0.9	4	0	0	0	0	0.9	4	0	0	0	0	0	0	0	0	0	0	0	0	1	IDC	2009-08-29	2016-10-13	86.7333	No	No	Yes	Yes	No	2
272	Z0913152	2	2	positive	negtive	0	0.05	2	2	0	2.02	0.75	3	0.5	2	0	0	0.55	3	0	0	0	0	0.55	3	0	0	0.15	2	1	2	1	0	0	0	0	0	1	IDC	2009-06-19	2013-06-04	48.2	No	No	Yes	Yes	No	2
273	F1003630	2	3	negtive	negtive	3+	0.2	1	1	0	2.02	0	0	0.7	3	<5％	1	0.9	4	0	0	0	0	0.9	4	0	0	0	0	0	0	0	0	0	0	0	0	0	IDC	2010-08-19	2015-09-07	61.5	No	No	Yes	Yes	No	2
274	Z0914168	2	3	negtive	negtive	3+	0.2	1	1	0	2.02	0.7	3	0.5	2	0	0	0.9	4	0	0	0	0	0.9	4	0	0	0	0	0	0	0	0	0	0	0	0	1	IDC	2009-06-26	2013-05-23	47.5667	No	No	Yes	No	No	2
275	Z0905560	2	1	positive	positive	0	0.5	1	1	0	2.02	0.75	3	0.5	2	0	0	0	0	0	0	0	0	0	0	0	0	0	0	0	0	0	0	0	0	0	0	0	IDC	2009-03-26	2016-03-28	85.3	No	No	Yes	No	No	2
276	Z1133718	2	3	positive	positive	1+	0.5	2	2	0	2.04	0	0	0.15	2	0.3	2	0.5	2	0.05	1	0	0	0.45	2	0.05	1	<5%	1	2	2	1	0.15	2	2	4	1	1	IDC	2011-12-08	2016-09-02	57.6667	No	No	Yes	Yes	No	2
277	Z1014362	2	2	positive	positive	1+	0.05	2	2	0	2.06	0.5	2	0.3	2	0.05	1	0.75	3	0	0	0	0	0.75	3	0	0	0	0	0	0	0	0	0	0	0	0	0	IDC	2010-06-19	2016-08-18	63.1333	Yes	No	Yes	Yes	No	2
278	F0701959	2	2	positive	positive	0	0.125	2	2	0	2.08	0	0	0.5	2	0	0	1	4	0.9	4	0	0	0.1	1	0.9	4	0	0	0	0	0	0	0	0	0	0	0	IDC	2007-06-20	2013-12-18	79.1	No	No	Yes	Yes	Yes	1
279	Z1019085	2	3	positive	positive	0	0.3	2	2	0	2.1	1	4	0.05	1	<5%	1	0	0	0	0	0	0	0	0	0	0	0.05	1	2	2	1	0	0	0	0	0	0	IDC	2010-08-07	2016-10-24	67.4	Yes	No	Yes	Yes	No	2
280	Z0706748	2	3	positive	positive	3+	0.5	1	1	0	2.1	1	4	<5%	1	<5%	1	0.5	2	0	0	0	0	0.5	2	0	0	0.5	2	1	2	1	0	0	0	0	0	1	IDC	2007-03-27	2014-01-03	82.4667	No	No	Yes	No	No	2
281	F0700337	2	3	negative	positive	0	0.8	1	1	0	2.12	0.05	1	0.05	1	0.65	3	0.45	2	0.05	1	0	0	0.4	2	0.05	1	0.1	1	1	1	1	0	0	0	0	0	0	IDC	2007-02-01	2014-05-04	88.3	No	No	Yes	Yes	No	2
282	Z0907705	2	3	positive	negtive	3+	0.7	1	1	0	2.12	0.3	2	0.1	1	0	0	0.45	2	1	4	0.55	3	0	0	0.45	2	0.6	3	2	6	1	0	0	0	0	0	1	IDC	2009-04-17	2016-10-31	91.8	No	No	Yes	Yes	No	2
283	F1106667	2	3	positive	positive	3+	0.3	2	2	0	2.14	0.05	1	0.5	2	0	0	0	0	0.65	3	0.65	3	0	0	0	0	0	0	0	0	0	0	0	0	0	0	0	IDC	2011-12-26	2016-08-29	56.9333	No	No	Yes	Yes	No	1
284	Z1109056	1	2	positive	negtive	3+	0.1	2	2	0	2.16	0.99	4	0	0	0	0	0	0	1	4	1	4	0	0	0	0	0.7	3	2	6	1	0	0	0	0	0	1	IDC	2011-04-09	2016-07-08	63.9	No	No	Yes	Yes	No	2
285	F1102885	2	2	positive	positive	2+	0.15	2	2	0	2.16	0.85	4	0	0	0	0	0.75	3	0.8	4	0.1	1	0.05	1	0.7	3	0	0	0	0	0	0	0	0	0	0	1	IDC	2011-06-21	2013-05-28	23.5667	No	No	Yes	Yes	No	2
286	F1101742	2	1	positive	positive	0	0.2	1	1	0	2.16	1	4	0	0	0	0	0	0	0.9	4	0.9	4	0	0	0	0	1	4	2	8	1	0.75	3	2	6	1	1	IDC	2011-04-20	2016-10-10	66.6667	No	No	Yes	Yes	No	2
287	F0801928	2	2	positive	negative	0	0.07	1	1	0	2.16	0.95	4	0	0	0	0	0.95	4	1	4	0.05	1	0	0	0.95	4	0.25	2	1	2	1	0	0	0	0	0	／	IDC	2008-06-06	2010-10-01	28.2333	Yes	Yes	No	Yes	No	2
288	Z0921575	2	2	positive	positive	0	0.1	2	2	0	2.16	0	0	0.6	3	0	0	0	0	0.25	2	0.25	2	0	0	0	0	0	0	0	0	0	0	0	0	0	0	0	IDC	2009-09-24	2016-03-09	78.6	No	No	Yes	Yes	No	2
289	Z1012106	2	3	positive	negative	3+	0.4	1	1	0	2.16	0.95	4	0	0	0	0	1	4	0.9	4	0	0	0.1	1	0.9	4	0.05	1	1	1	1	0	0	0	0	0	0	IDC	2010-05-28	2016-01-12	68.5	No	No	Yes	No	No	2
290	F1100848	2	2	positive	positive	1+	0.1	2	2	0	2.16	0.95	4	0	0	0	0	0.05	1	1	4	0.95	4	0	0	0.05	1	0.8	3	1	3	1	0.6	3	1	3	1	1	IDC	2011-03-03	2016-06-23	37.8	Yes	No	Yes	Yes	No	2
291	Z0905324	2	2	positive	negative	0	0.15	2	2	0	2.16	1	4	0	0	0	0	0	0	0.95	4	0.95	4	0	0	0	0	0	0	0	0	0	0	0	0	0	0	1	IDC	2009-03-21	2013-05-30	51.0333	No	No	Yes	No	No	2
292	Z0926874	1	2	positive	positive	0	0.1	1	1	0	2.16	1	4	0	0	0	0	0	0	0.9	4	0.9	4	0	0	0	0	0	0	0	0	0	0.3	2	1	2	1	0	IDC	2009-11-25	2016-03-10	76.5667	No	No	Yes	Yes	No	2
293	F060617	2	3	positive	positive	1+	0.35	2	2	0	2.16	1	4	0	0	0	0	0.4	2	1	4	0.6	3	0	0	0.4	2	1	4	2	8	1	0	0	0	0	0	1	IDC	2006-03-08	2014-05-05	99.3333	No	No	Yes	Yes	Yes	2
294	Z1122349	2	2	positive	positive	3+	0.25	1	1	0	2.16	1	4	0	0	0	0	0	0	1	4	1	4	0	0	0	0	0.05	1	2	2	1	0.15	2	2	4	1	1	IDC	2011-08-15	2016-11-04	63.6	No	No	Yes	Yes	No	2
295	F1103076	2	3	positive	positive	3+	0.25	1	1	0	2.16	1	4	0	0	0	0	0.6	3	0.9	4	0.4	2	0.1	1	0.5	2	<5%	1	2	2	1	0	0	0	0	0	1	IDC	2011-06-29	2016-10-31	65.0333	No	No	Yes	Yes	Yes	2
296	F1104715	2	3	positive	positive	1+	0.3	1	1	0	2.16	0.95	4	0	0	0	0	0.25	2	0.9	4	0.7	3	0.05	1	0.2	2	0	0	0	0	0	<5%	1	2	2	1	0	IDC	2011-09-20	2016-10-13	61.6667	No	No	Yes	Yes	No	2
297	F1103830	2	2	positive	positive	0	0.05	1	1	0	2.18	0	0	0.45	2	0.1	1	0.2	2	0.65	3	0.5	2	0.05	1	0.15	2	<5%	1	2	2	1	0	0	0	0	0	0	IDC	2011-08-03	2016-08-08	61.0667	No	No	Yes	Yes	Yes	1
298	Z0810301	2	3	negtive	negtive	0	0.08	3	2	0	2.2	0.5	2	0.15	2	0	0	0	0	0.5	2	0.5	2	0	0	0	0	0	0	0	0	0	0	0	0	0	0	／	IDC	2008-03-06	2008-09-01	5.96667	Yes	Yes	Yes	No	No	2
299	Z0904201	1	3	positive	positive	0	0.05	1	1	0	2.2	0.5	2	0.15	2	0	0	0	0	0.5	2	0.5	2	0	0	0	0	0.8	3	1	3	1	0.7	3	1	3	1	0	IDC	2009-03-10	2016-06-06	88.1667	No	No	Yes	Yes	No	2
300	Z1009467	1	3	negtive	negtive	0	0.7	2	2	0	2.22	1	4	0	0	0.65	3	0	0	0	0	0	0	0	0	0	0	0.5	2	2	4	1	0	0	0	0	0	0	IDC	2010-04-29	2015-11-26	67.9	No	No	Yes	No	Yes	1
301	F1103872	2	3	positive	positive	0	0.2	1	1	0	2.24	1	4	<5%	1	0	0	0.06	1	0.41	2	0.38	2	0.03	1	0.03	1	0.05	1	2	2	1	0.7	3	1	3	1	0	IDC	2011-08-05	2016-07-04	59.8333	No	No	Yes	Yes	No	2
302	Z0906438	2	3	negtive	negtive	0	0.6	1	1	0	2.24	0.8	4	0.1	1	0	0	0.4	2	0.3	2	0.05	1	0.15	2	0.25	2	0	0	0	0	0	0	0	0	0	0	0	IDC	2009-04-07	2016-05-19	86.6333	No	No	Yes	No	No	2
303	Z1135115	2	3	positive	positive	2+	0.2	1	1	0	2.24	0.95	4	0.05	1	0	0	0.95	4	0.25	2	0	0	0.7	3	0.25	2	0.1	1	2	2	1	0	0	0	0	0	0	IDC	2011-12-21	2012-12-03	11.6	No	No	Yes	No	No	2
304	Z1132214	2	3	negtive	negtive	3+	0.6	2	2	0	2.24	0.9	4	0.05	1	0	0	0.9	4	0.5	2	0.05	1	0.45	2	0.45	2	0	0	0	0	0	0.05	1	2	2	1	0	IDC	2011-11-28	2013-12-09	24.7333	No	No	Yes	No	No	2
305	F0801790	2	2	positive	negtive	1+	0.05	1	1	0	2.24	0.95	4	0.05	1	0	0	0.95	4	0.3	2	0.05	1	0.7	3	0.25	2	0.4	2	2	4	1	0	0	0	0	0	1	IDC	2008-05-23	2011-06-21	27.8667	Yes	Yes	Yes	Yes	Yes	2
306	Z0917996	2	3	negtive	negtive	3+	0.7	1	1	0	2.24	0.95	4	0.05	1	0	0	0.7	3	0.3	2	0.1	1	0.5	2	0.2	2	0.05	1	1	1	1	0	0	0	0	0	1	IDC	2009-08-12	2016-10-13	87.3	No	No	Yes	No	No	2
307	Z1008794	2	2	negative	negative	0	0.1	1	1	0	2.26	0.95	4	0	0	<5%	1	0.95	4	0.75	3	0	0	0.2	2	0.75	3	0	0	0	0	0	0	0	0	0	0	0	IDC	2010-04-20	2016-09-22	78.2333	No	No	Yes	No	No	2
308	Z0926368	2	3	positive	positive	0	0.15	2	2	0	2.32	0.95	4	0.5	2	0	0	0.05	1	0	0	0	0	0.05	1	0	0	＜5%	1	2	2	1	0	0	0	0	0	0	IDC	2009-11-20	2016-10-21	84.2333	No	No	Yes	Yes	No	2
309	Z0900772	2	2	positive	positive	0	0.1	1	1	0	2.32	1	4	0.2	2	0	0	0.05	1	0	0	0	0	0.05	1	0	0	0	0	0	0	0	0.05	1	2	2	1	0	IDC	2009-01-14	2016-03-18	87.3333	No	No	Yes	Yes	No	2
310	Z0910408	2	3	negtive	negtive	0	0.8	1	1	0	2.42	0.7	3	0.1	1	0	0	0.7	3	0.85	4	0.25	2	0.1	1	0.6	3	0	0	0	0	0	0	0	0	0	0	0	IDC	2009-05-18	2013-11-04	54.3667	No	No	Yes	No	No	2
311	F060357	2	2	positive	positive	0	0.15	1	1	0	2.42	0	0	0.5	2	0.05	1	0.7	3	1	4	0.3	2	0	0	0.7	3	0.2	2	2	4	1	0.35	2	1	2	1	0	IDC	2006-02-20	2014-04-30	99.7	No	No	Yes	Yes	Yes	1
312	Z0917904	2	3	positive	positive	3+	0.6	1	1	0	2.42	0.25	2	0.05	1	0.55	3	0.05	1	0.05	1	0.05	1	0.05	1	0	0	0	0	0	0	0	<5%	1	2	2	1	0	IDC	2009-08-11	2016-09-05	86.0667	No	No	Yes	Yes	Yes	2
313	F071250	2	2	positive	positive	0	0.05	2	2	0	2.44	0.3	2	0.25	2	0	0	0.5	2	0.65	3	0.25	2	0.1	1	0.4	2	0.3	2	3	6	1	0	0	0	0	0	1	IDC	2007-04-27	2014-05-07	85.5667	No	No	Yes	Yes	No	2
314	F1001861	2	2	positive	positive	0	0.08	2	2	0	2.46	0.8	4	0	0	0.7	3	0	0	0.05	1	0.05	1	0	0	0	0	0	0	0	0	0	0	0	0	0	0	0	IDC	2010-05-10	2015-11-30	67.6667	No	No	Yes	Yes	No	2
315	F1001849	2	3	negtive	negtive	3+	0.4	1	1	0	2.48	0.85	4	<5%	1	0	0	0	0	0.7	3	0.7	3	0	0	0	0	0.7	3	1	3	1	0	0	0	0	0	1	IDC	2010-05-07	2016-06-08	74.1333	No	No	Yes	No	No	2
316	Z0912980	2	3	negtive	negtive	3+	0.15	2	2	0	2.48	0.9	4	0.05	1	0	0	1	4	0.7	3	0	0	0.3	2	0.7	3	0	0	0	0	0	0.05	1	2	2	1	1	IDC	2009-06-15	2016-08-17	87.3333	No	No	Yes	No	No	2
317	Z1009042	2	2	positive	positive	0	0.35	2	2	0	2.5	0.99	4	0	0	0.05	1	0	0	0.95	4	0.95	4	0	0	0	0	0.05	1	2	2	1	0	0	0	0	0	1	IDC	2010-04-23	2016-07-21	76.0333	No	No	Yes	Yes	No	2
318	Z0909706	2	2	positive	negtive	0	0.05	2	2	0	2.5	0.7	3	0.15	2	0	0	0.85	4	0.5	2	0	0	0.35	2	0.5	2	0	0	0	0	0	0	0	0	0	0	1	IDC	2009-05-08	2014-05-13	61.0333	No	No	No	Yes	No	2
319	Z1120564	1	3	negtive	negtive	3+	0.5	2	2	0	2.5	0.9	4	0	0	<5%	1	0.85	4	0.9	4	0.1	1	0.05	1	0.8	4	0	0	0	0	0	0.7	3	2	6	1	0	IDC	2011-07-27	2016-11-03	64.2	No	No	Yes	Yes	No	2
320	F1105966	2	1	positive	positive	0	0.05	1	1	0	2.5	0.7	3	0.35	2	0	0	0.7	3	0.2	2	0.05	1	0.55	3	0.15	2	0	0	0	0	0	0	0	0	0	0	0	IDC	2011-11-24	2014-04-14	29.0667	No	No	Yes	Yes	No	2
321	Z1129009	2	2	positive	negtive	2+	0.1	2	2	0	2.5	1	4	0	0	0.05	1	0	0	0.95	4	0.95	4	0	0	0	0	0	0	0	0	0	<5%	1	1	1	1	1	IDC	2011-10-25	2016-10-18	60.6667	No	No	Yes	Yes	No	2
322	F1002426	2	2	positive	positive	0	0.2	1	1	0	2.5	0.9	4	0	0	0.08	1	0.65	3	0.8	4	0.3	2	0.15	2	0.5	2	0	0	0	0	0	0	0	0	0	0	0	IDC	2010-06-12	2015-10-30	65.5333	No	No	Yes	Yes	Yes	1
323	Z0906699	1	2	positive	positive	0	0.2	2	2	0	2.52	0.2	2	0.65	3	0	0	0	0	0.1	1	0.1	1	0	0	0	0	0.3	2	2	4	1	0.05	1	2	2	1	0	IDC	2009-02-21	2016-03-21	76.7333	Yes	No	Yes	Yes	Yes	2
324	F1100992	2	2	positive	positive	0	0.05	1	1	0	2.54	0.65	3	0	0	0.5	2	0.95	4	1	4	0.05	1	0	0	0.95	4	0.4	2	1	2	1	0	0	0	0	0	1	IDC	2011-03-10	2016-07-15	65.1333	No	No	Yes	Yes	No	2
325	Z1121585	1	3	negtive	negtive	0	0.25	2	2	0	2.54	0.5	2	0.5	2	0.05	1	0	0	0.5	2	0.5	2	0	0	0	0	0	0	0	0	0	0	0	0	0	0	0	IDC	2011-08-05	2013-09-03	21.2	Yes	No	Yes	No	No	2
326	Z0631972	2	2	positive	positive	0	0.1	1	1	0	2.54	0.7	3	0	0	0.4	2	0.05	1	0.95	4	0.9	4	0	0	0.05	1	0.05	1	1	1	1	0	0	0	0	0	1	IDC	2007-05-29	2011-09-01	51.8667	No	Yes	Yes	Yes	No	2
327	F060582	2	3	negtive	negtive	3+	0.07	2	2	0	2.56	1	4	0	0	0.85	4	0	0	0	0	0	0	0	0	0	0	0.5	2	2	4	1	0	0	0	0	0	0	IDC	2006-03-09	2014-02-10	96.5	No	No	Yes	No	No	2
328	Z0911570	2	3	negtive	negtive	0	0.15	2	2	0	2.58	0.85	4	0.05	1	0.05	1	0.05	1	0.5	2	0.5	2	0.05	1	0	0	0.65	3	1	3	1	0.1	1	2	2	1	1	IDC	2009-06-01	2013-11-05	53.9333	No	No	Yes	No	Yes	1
329	Z0907916	2	3	negtive	negtive	0	0.6	2	2	0	2.58	0.95	4	0.1	1	0.1	1	0.6	3	0.5	2	0.2	2	0.3	2	0.3	2	0.15	2	1	2	1	0	0	0	0	0	1	IDC	2009-04-21	2016-03-04	83.6333	No	Yes	Yes	No	No	2
330	F0701109	1	3	positive	positive	3+	0.55	3	2	0	2.58	1	4	<5%	1	0.05	1	0.1	1	0.45	2	0.45	2	0.1	1	0	0	0.1	1	1	1	1	0	0	0	0	0	0	IDC	2007-04-18	2014-04-16	46.1667	Yes	No	Yes	Yes	No	2
331	Z0909390	2	3	positive	positive	1+	0.1	1	1	0	2.58	0	0	0.9	4	0.05	1	0.25	2	0	0	0	0	0.25	2	0	0	0.6	3	1	3	1	0.5	2	1	2	1	0	IDC	2009-05-06	2016-08-22	88.8333	No	No	Yes	Yes	No	2
332	Z0905328	2	3	positive	positive	0	0.15	2	2	0	2.6	0.8	4	0	0	0.2	2	0.8	4	0.75	3	0	0	0.05	1	0.75	3	0	0	0	0	0	0	0	0	0	0	0	IDC	2009-03-21	2016-03-21	85.2333	No	No	Yes	Yes	No	2
333	Z1011127	1	3	negtive	negtive	3+	0.6	1	1	0	2.6	0	0	0.7	3	0.35	2	0.8	4	0.05	1	0	0	0.75	3	0.05	1	0	0	0	0	0	0	0	0	0	0	0	IDC	2010-01-22	2014-06-04	53.1333	No	No	Yes	Yes	Yes	2
334	Z0924081	2	2	positive	negtive	0	0.1	1	1	0	2.64	0	0	0.7	3	0	0	0.05	1	0.95	4	0.9	4	0	0	0.05	1	0	0	0	0	0	0	0	0	0	0	1	IDC	2009-10-28	2016-03-10	77.5	No	No	Yes	Yes	No	2
335	F1100735	2	3	negtive	negtive	3+	0.3	2	2	0	2.64	0	0	0.75	3	0	0	0	0	1	4	1	4	0	0	0	0	0	0	0	0	0	0	0	0	0	0	1	IDC	2011-02-23	2016-06-30	65.1333	No	No	Yes	Yes	No	2
336	Z1009756	2	2	negtive	negtive	1+	0.2	2	2	0	2.66	1	4	0.3	2	0.05	1	0.45	2	0	0	0	0	0.45	2	0	0	0	0	0	0	0	0	0	0	0	0	1	IDC	2010-04-28	2015-11-26	67.9333	No	No	Yes	No	No	2
337	Z1125607	2	1	positive	positive	2+	0.05	1	1	0	2.66	1	4	0.35	2	<5%	1	0.05	1	0	0	0	0	0.05	1	0	0	0.45	2	2	4	1	0.65	3	2	6	1	1	IDC	2011-09-21	2016-11-09	62.5333	No	No	Yes	Yes	No	2
338	Z1025993	2	2	positive	positive	0	0.05	1	1	0	2.68	0.3	2	0.15	2	0	0	0	0	0.9	4	0.9	4	0	0	0	0	0.8	3	1	3	1	0.6	3	1	3	1	0	IDC	2010-10-22	2016-10-26	73.2	No	No	Yes	Yes	No	2
339	F0800858	2	3	positive	negtive	1+	0.9	2	2	0	2.7	0.9	4	0	0	0.6	3	0	0	0.45	2	0.45	2	0	0	0	0	0	0	0	0	0	0	0	0	0	0	1	IDC	2008-03-18	2009-01-17	10.1667	Yes	Yes	No	Yes	No	2
340	Z1122990	2	3	negative	negative	3+	0.6	1	1	0	2.72	0	0	0.8	4	0	0	0.9	4	0.3	2	0	0	0.6	3	0.3	2	0	0	0	0	0	<5%	1	1	1	1	1	IDC	2011-08-09	2016-11-04	63.8	No	No	Yes	No	No	2
341	Z1007115	2	3	negtive	negtive	3+	0.8	2	2	0	2.72	1	4	<5%	1	0	0	0.7	3	0.8	4	0.1	1	0	0	0.7	3	0.1	1	1	1	1	0	0	0	0	0	0	IDC	2010-04-07	2016-06-24	75.6667	No	No	Yes	No	No	2
342	Z0917187	2	2	positive	positive	0	0.03	2	2	0	2.72	0.9	4	0.1	1	0	0	1	4	0.9	4	0	0	0.1	1	0.9	4	0.3	2	2	4	1	0.05	1	1	1	1	1	IDC	2009-07-31	2016-09-05	86.4333	No	No	Yes	Yes	No	2
343	Z0929795	2	2	positive	positive	0	0.3	2	2	0	2.72	0.95	4	0.1	1	0	0	0.05	1	1	4	0.95	4	0	0	0.05	1	5-10%	1	2	2	1	0.9	4	1	4	1	0	IDC	2009-12-29	2016-11-03	83.3667	No	No	Yes	Yes	No	2
344	Z1126317	1	3	negative	positive	3+	0.6	2	2	0	2.76	0	0	0.4	2	0.5	2	0.8	4	0.9	4	0.15	2	0.05	1	0.75	3	0	0	0	0	0	0	0	0	0	0	0	IDC	2011-09-28	2016-11-07	62.2333	No	No	Yes	Yes	No	2
345	Z0904563	2	2	positive	negtive	0	0.6	1	1	0	2.8	1	4	0.3	2	0	0	0	0	0.2	2	0.2	2	0	0	0	0	0.85	4	1	4	1	0.5	2	2	4	1	1	IDC	2009-03-17	2016-03-21	85.3667	No	No	Yes	Yes	No	2
346	F1101357	1	3	negtive	negtive	3+	0.2	1	1	0	2.8	0.95	4	0.5	2	0	0	0.15	2	0.15	2	0.1	1	0.1	1	0.05	1	0.5	2	2	4	1	0.05	1	2	2	1	0	IDC	2011-03-31	2016-05-16	62.4333	No	No	Yes	No	Yes	2
347	F0804122	1	3	positive	positive	3+	0.5	2	2	0	2.82	0	0	0.85	4	<5%	1	0.7	3	0.1	1	0.05	1	0.65	3	0.05	1	0	0	0	0	0	0	0	0	0	0	1	IDC	2008-11-11	2014-05-05	6.73333	Yes	No	Yes	No	Yes	2
348	F1101303	2	3	negtive	negtive	3+	0.15	2	2	0	2.84	1	4	0	0	0.35	2	0.95	4	1	4	0.05	1	0	0	0.95	4	0.3	2	2	4	1	0	0	0	0	0	1	IDC	2011-03-28	2016-04-05	61.1667	No	No	Yes	No	No	2
349	Z1119245	2	1	positive	positive	1+	0.03	1	1	0	2.88	1	4	0.75	3	0	0	0.65	3	0	0	0	0	0.65	3	0	0	0.1	1	2	2	1	0	0	0	0	0	1	IDC	2011-07-12	2016-10-13	64	No	No	Yes	Yes	No	2
350	Z1011827	2	1	positive	positive	0	0.03	2	2	0	2.88	0.95	4	0.75	3	0	0	0.05	1	0	0	0	0	0.05	1	0	0	0.8	3	1	3	1	0	0	0	0	0	0	IDC	2010-05-25	2015-12-03	67.2667	No	No	Yes	Yes	No	2
351	F1104210	1	3	negtive	negtive	0	0.5	1	1	0	2.88	0.5	2	0.3	2	0.15	2	0.85	4	0.35	2	0.1	1	0.6	3	0.25	2	0.1	1	2	2	1	0.5	2	1	2	1	0	IDC	2011-08-26	2016-04-15	36.7333	Yes	Yes	Yes	No	No	2
352	Z0907164	2	3	positive	positive	3+	0.1	2	2	0	2.88	0.85	4	0.6	3	0	0	0.1	1	0	0	0	0	0.1	1	0	0	0.75	3	2	6	1	0	0	0	0	0	0	IDC	2009-02-21	2016-05-04	87.6333	No	No	Yes	Yes	No	2
353	F1102592	2	2	positive	positive	1+	0.3	1	1	0	2.88	1	4	0.75	3	0	0	1	4	0	0	0	0	1	4	0	0	0.75	3	2	6	1	0	0	0	0	0	0	IDC	2011-06-01	2016-08-15	63.4	No	No	Yes	Yes	No	2
354	Z0910167	2	2	positive	positive	0	0.4	2	2	0	2.9	1	4	0.3	2	<5%	1	0	0	0.1	1	0.1	1	0	0	0	0	0.5	2	2	4	1	0	0	0	0	0	1	IDC	2009-05-18	2016-05-18	56.0667	Yes	No	Yes	Yes	No	2
355	F1105760	2	2	positive	positive	2+	0.05	1	1	0	2.96	0	0	0.85	4	0	0	0.85	4	0.75	3	0.1	1	0.2	2	0.65	3	0	0	0	0	0	0	0	0	0	0	1	IDC	2011-11-14	2013-06-14	19.2667	No	No	Yes	Yes	No	2
356	Z1006903	2	3	positive	positive	1+	0.4	2	2	0	2.98	0.75	3	0.15	2	0	0	0.6	3	0.8	4	0.2	2	0	0	0.6	3	0	0	0	0	0	0	0	0	0	0	0	IDC	2010-04-02	2016-10-24	79.9	No	No	Yes	Yes	No	2
357	Z1102366	1	3	negtive	negtive	0	0.5	3	2	0	3	0.85	4	0.15	2	0.3	2	0	0	0	0	0	0	0	0	0	0	0	0	0	0	0	0.05	1	1	1	1	0	IDC	2011-01-31	2016-10-18	69.5667	No	No	Yes	No	No	1
358	Z1126049	2	3	positive	positive	2+	0.2	1	1	0	3.06	0.9	4	0.05	1	<5%	1	0.75	2	0.75	4	0	0	0	0	0.75	3	0	0	0	0	0	0.8	4	3	12	1	0	IDC	2011-09-22	2016-10-28	56.1	Yes	No	Yes	Yes	No	2
359	Z1119247	2	3	positive	negtive	2+	0.2	2	2	0	3.08	0	0	0.7	3	0.15	2	0.55	3	0.7	3	0.35	3	0.2	2	0.35	2	0.3	2	2	4	1	0.65	3	1	3	1	1	IDC	2011-07-12	2014-06-19	35.7667	No	No	Yes	Yes	No	2
360	Z1132216	2	3	negtive	negtive	0	0.6	2	2	0	3.1	0	0	0.15	2	0.65	3	0.3	2	0.85	4	0.6	3	0.05	1	0.25	2	0.05	1	2	2	1	0.05	1	2	2	1	0	IDC	2011-11-23	2016-10-09	59.4	No	No	Yes	No	No	2
361	Z1011741	2	3	negtive	negtive	0	0.8	1	1	0	3.12	0.95	4	0.6	3	0	0	0	0	0.05	1	0.05	1	0	0	0	0	0	0	0	0	0	0	0	0	0	0	1	IDC	2010-05-18	2016-10-24	78.3667	No	No	Yes	No	No	2
362	Z0913021	1	3	positive	positive	2+	0.2	2	2	0	3.14	0.85	4	0.3	2	<5%	1	0.5	2	0.15	2	0.05	1	0.4	2	0.1	1	0	0	0	0	0	0.05	1	2	2	1	1	IDC	2009-06-13	2016-05-24	43.2667	Yes	Yes	Yes	Yes	No	2
363	Z1133074	1	2	positive	positive	3+	0.05	1	1	0	3.14	0.95	4	0.15	2	0.1	1	0.15	2	0.3	2	0.3	2	0.15	2	0	0	0.01	1	1	1	1	0	0	0	0	0	0	IDC	2011-12-01	2016-06-17	23.3	Yes	No	Yes	Yes	Yes	2
364	F1100115	2	3	positive	positive	1+	0.4	2	2	0	3.16	0.85	4	0.05	1	0.25	2	0	0	0.7	3	0.7	3	0	0	0	0	0	0	0	0	0	0.95	4	2	8	1	0	IDC	2011-01-13	2016-01-29	61.4	No	No	Yes	Yes	No	2
365	Z1010523	1	3	negtive	negtive	0	0.8	2	2	0	3.24	0.9	4	0.5	2	0.15	2	0.05	1	0.05	1	0	0	0	0	0.05	1	0	0	0	0	0	0	0	0	0	0	0	IDC	2010-05-12	2016-10-08	78.0333	No	No	Yes	No	No	2
366	Z0914415	1	2	positive	positive	0	0.1	1	1	0	3.28	0	0	0.75	3	0.95	4	0.2	2	0.1	1	0	0	0.1	1	0.1	1	0	0	0	0	0	0	0	0	0	0	0	IDC	2009-06-30	2016-10-09	88.6	No	No	Yes	Yes	No	2
367	Z1010155	2	2	positive	positive	0	0.1	1	1	0	3.28	0.8	4	0.15	2	0	0	0	0	0.8	4	0.8	4	0	0	0	0	0.65	3	1	3	1	0	0	0	0	0	0	IDC	2010-05-07	2016-09-22	77.6667	No	No	Yes	Yes	No	2
368	F1100800	2	3	positive	negtive	1+	0.05	1	1	0	3.28	1	4	0.2	2	0	0	0.2	2	1	4	0.8	4	0	0	0.2	2	0.7	3	1	3	1	0.35	2	2	4	1	1	IDC	2011-02-26	2016-07-18	65.6333	No	No	Yes	Yes	No	2
369	F0701952	2	2	positive	positive	0	0.2	1	1	0	3.28	0.95	4	0.5	2	0	0	0.8	4	0.9	4	0.15	2	0.05	1	0.75	3	0.75	3	2	6	1	0	0	0	0	0	1	IDC	2007-06-19	2013-08-01	56.9333	Yes	Yes	Yes	Yes	Yes	1
370	Z1013126	2	3	negtive	negtive	3+	0.15	1	1	0	3.28	0.9	4	0.2	2	0	0	0.5	2	1	4	0.5	2	0	0	0.5	2	0.7	3	1	3	1	0	0	0	0	0	1	IDC	2010-06-04	2016-08-26	75.8333	No	No	Yes	No	No	2
371	Z1011107	2	3	negtive	negtive	0	0.7	1	1	0	3.28	0.95	4	0.25	2	0	0	0.75	3	0.95	4	0.25	2	0.05	1	0.7	3	0	0	0	0	0	0	0	0	0	0	0	IDC	2010-05-17	2015-12-08	67.7	No	No	Yes	No	No	2
372	F1101099	2	2	positive	positive	1+	0.05	2	2	0	3.34	1	4	0.15	2	0.75	3	0.7	3	0	0	0	0	0.7	3	0	0	0.9	4	2	8	1	0.5	2	1	2	1	0	IDC	2011-03-17	2016-07-18	65	No	No	Yes	Yes	No	2
373	Z0911472	1	3	positive	positive	1+	0.4	2	2	0	3.36	0.95	4	<5%	1	0.9	4	0	0	0.05	1	0.05	1	0	0	0	0	0.75	3	1	3	1	0	0	0	0	0	0	IDC	2009-05-31	2016-06-15	22.2333	Yes	No	Yes	Yes	Yes	2
374	Z1133173	1	2	positive	positive	1+	0.2	1	1	0	3.36	1	4	0.65	3	0	0	0.5	2	0.4	2	0.1	1	0.2	2	0.3	2	0.5	2	1	2	1	0.05	1	2	2	1	0	IDC	2011-12-02	2014-07-28	32.3	No	No	Yes	Yes	No	2
375	F061004	2	2	negative	positive	0	0.15	2	2	0	3.38	1	4	0.45	2	0.05	1	0.85	4	0.7	3	0.1	1	0.25	2	0.6	3	0	0	0	0	0	0.4	2	2	4	1	0	IDC	2006-04-11	2012-03-21	66.6333	Yes	No	Yes	No	No	2
376	F061867	1	2	positive	positive	0	0.1	1	1	0	3.38	0.95	4	0.2	2	<5%	1	0.75	3	0.55	3	0.05	1	0.25	2	0.5	2	0.05	1	1	1	1	0	0	0	0	0	0	IDC	2006-06-20	2014-04-30	52.4667	Yes	No	Yes	Yes	Yes	2
377	F061705	2	3	negtive	negaitve	0	0.48	2	2	0	3.38	0.95	4	0.15	2	0.08	1	0.75	3	0.75	3	0.1	1	0.1	1	0.65	3	0	0	0	0	0	0.2	2	2	4	1	／	IDC	2006-06-09	2014-11-05	102.367	Yes	Yes	No	No	No	2
378	Z1025917	2	2	positive	positive	0	0.05	2	2	0	3.44	0.9	4	0.9	4	0	0	0	0	0	0	0	0	0	0	0	0	0	0	0	0	0	0	0	0	0	0	0	IDC	2010-10-23	2016-11-03	73.4333	No	No	Yes	Yes	No	2
379	F0704393	2	3	positive	positive	0	0.05	2	2	0	3.6	1	4	0.7	3	0	0	0	0	0.75	3	0.75	3	0	0	0	0	0.8	3	2	6	1	0.5	2	1	2	1	1	IDC	2007-12-24	2014-02-26	48.9667	Yes	No	Yes	Yes	No	2
380	Z1007166	1	2	positive	positive	0	0.1	1	1	0	3.62	0.8	4	0.5	2	<5％	1	0.3	2	0.9	4	0.65	3	0.05	1	0.25	2	0.15	2	1	2	1	0.05	1	2	2	1	0	IDC	2010-04-03	2016-03-15	60.1333	Yes	No	Yes	Yes	No	2
381	Z1131433	2	1	positive	positive	1+	0.1	2	2	0	3.62	1	4	0.15	2	0.1	1	0.4	2	1	4	0.6	3	0	0	0.4	2	0	0	0	0	0	0.65	3	1	3	1	0	IDC	2011-11-17	2013-11-22	24.5333	No	No	Yes	Yes	Yes	2
382	Z1006443	2	3	positive	positive	0	0.3	2	2	0	3.72	0.85	4	0.5	2	0.4	2	0.2	2	0.75	3	0.55	3	0	0	0.2	2	0.75	3	2	6	1	0	0	0	0	0	1	IDC	2010-03-31	2016-03-28	20.5333	Yes	No	Yes	Yes	No	2
383	Z1127037	2	2	positive	positive	1+	0.1	1	1	0	3.72	0.55	3	0.8	4	<5%	1	0	0	0.1	1	0.1	1	0	0	0	0	<5%	1	1	1	1	0.2	2	2	4	1	1	IDC	2011-09-29	2016-06-03	8.2	Yes	No	Yes	Yes	No	2
384	F1101117	1	2	positive	positive	2+	0.15	1	1	0	3.84	0.9	4	0.7	3	0	0	0.6	3	1	4	0.4	2	0	0	0.6	3	0.95	4	2	8	1	0	0	0	0	0	0	IDC	2011-03-17	2016-07-18	65	No	No	Yes	Yes	No	2
385	F1102669	1	3	negtive	negtive	0	0.85	1	1	0	3.84	0.95	4	0.75	3	0	0	0.8	4	0.95	4	0.15	2	0	0	0.8	4	0.75	3	1	3	1	0	0	0	0	0	0	IDC	2011-06-07	2016-11-03	65.8667	No	No	Yes	No	Yes	2
386	Z1126054	2	3	positive	negtive	3+	0.3	1	1	0	3.84	0.95	4	0.6	3	0	0	0.75	3	0.9	4	0.2	2	0.05	1	0.7	3	0	0	0	0	0	0.25	2	2	4	1	1	IDC	2011-09-26	2016-08-08	59.2667	No	No	Yes	Yes	No	2
387	F061334	2	3	negtive	negtive	0	0.02	2	2	0	3.84	0.9	4	0.75	3	0	0	0.95	4	0.9	4	0	0	0	0	0.9	4	0.05	1	2	2	1	0	0	0	0	0	1	IDC	2006-05-11	2014-04-28	96.9667	No	No	Yes	No	No	2
388	Z1112139	2	2	positive	positive	1+	0.1	2	2	0	3.84	0.85	4	0.75	3	0	0	1	4	0.8	4	0	0	0.2	2	0.8	4	0	0	0	0	0	0	0	0	0	0	1	IDC	2011-05-06	2016-10-13	66.2333	No	No	Yes	Yes	No	2
389	Z1003201	2	3	positive	positive	0	0.01	1	1	0	3.84	0.8	4	0.75	3	0	0	0.8	4	0.9	4	0.15	2	0.05	1	0.75	3	0.85	4	2	8	1	0.8	3	1	3	1	1	IDC	2010-02-16	2016-06-13	76.9667	No	No	Yes	Yes	No	2
390	Z0908367	2	3	positive	negtive	0	0.5	2	2	0	3.84	0.9	4	0.75	3	0	0	0.7	3	0.9	4	0.2	2	0	0	0.7	3	0.5	2	2	4	1	0	0	0	0	0	1	IDC	2009-04-24	2016-08-22	89.2333	No	No	Yes	Yes	No	2
391	Z1010008	2	3	negtive	negtive	0	0.5	1	1	0	3.84	0.95	4	0.75	3	0	0	0.8	4	0.95	4	0.15	2	0	0	0.8	4	0.75	3	1	3	1	<5%	1	3	3	1	0	IDC	2010-05-06	2016-09-21	77.6667	No	No	Yes	No	No	2
392	F060261	2	3	negtive	negtive	3+	0.25	2	2	0	3.88	0.6	3	0.7	3	0.05	1	0.05	1	0.9	4	0.85	4	0	0	0.05	1	0.1	1	1	1	1	0.1	1	2	2	1	／	IDC	2006-02-09	2008-04-01	24.0667	Yes	Yes	Yes	No	No	2
393	F1005977	1	3	negtive	negtive	1+	0.8	1	1	0	3.92	0.95	4	0.3	2	0.83	4	0.05	1	0.05	1	0.05	1	0.05	1	0	0	0	0	0	0	0	0	0	0	0	0	0	IDC	2011-01-04	2016-03-11	63.1	No	No	Yes	No	No	2
394	F060710	2	1	positive	positive	0	0.05	1	1	0	3.92	0.35	2	0.75	3	0.5	2	0.85	4	1	4	0.15	2	0	0	0.85	4	0	0	0	0	0	0.2	2	1	2	1	0	IDC	2006-03-16	2014-04-25	98.7333	No	No	No	No	No	2
395	Z0607629	2	2	positive	positive	0	0.2	1	1	0	4.1	0.7	3	1	4	0	0	0.75	3	1	4	0.25	2	0	0	0.75	3	0.1	1	1	1	1	0.95	4	2	8	1	1	IDC	2006-03-23	2014-05-12	99.0667	Yes	No	Yes	No	No	2
396	Z0926693（	2	2	negtive	negtive	2+	0.2	1	1	0	4.22	0.6	3	0.6	3	0.25	2	0.1	1	1	4	0.9	4	0	0	0.1	1	0	0	0	0	0	0	0	0	0	0	0	IDC	2009-11-20	2015-08-13	22.7667	Yes	Yes	Yes	No	No	2
397	Z1021643	2	2	negative	positive	3+	0.6	2	2	0	4.28	1	4	0.75	3	0.2	2	0.2	2	0.6	3	0.55	3	0.15	2	0.05	1	0	0	0	0	0	0.05	1	3	3	1	1	IDC	2010-09-08	2016-10-25	74.6333	No	No	Yes	Yes	No	2
398	Z0917894	2	2	positive	positive	0	0.65	2	2	0	4.3	0.7	3	0.9	4	0.4	2	0	0	0.45	2	0.45	2	0	0	0	0	0	0	0	0	0	0	0	0	0	0	0	IDC	2009-04-17	2016-03-11	45.9	Yes	No	Yes	Yes	No	2
399	Z0902850	1	2	positive	positive	0	0.15	1	1	0	4.4	1	4	0.9	4	0	0	0.9	4	1	4	0.1	1	0	0	0.9	4	0.2	2	1	2	1	0.75	3	2	6	1	0	IDC	2009-01-09	2014-05-13	65	No	No	Yes	Yes	Yes	2
400	F1100876	2	3	negtive	negtive	3+	0.5	2	2	0	4.4	0.95	4	0.95	4	0	0	0.5	2	1	4	0.5	2	0	0	0.5	2	0.8	3	2	6	1	0.15	2	1	2	1	1	IDC	2011-03-03	2016-05-13	63.2667	No	No	Yes	No	No	2
401	Z1121836	1	2	positive	positive	2+	0.05	1	1	0	4.4	1	4	0.9	4	0	0	0.35	2	0.9	4	0.7	3	0.15	2	0.2	2	0.05	1	2	2	1	0.5	2	2	4	1	0	IDC	2011-03-24	2016-07-06	64.3667	No	No	Yes	Yes	No	2
402	Z1100206	2	2	positive	positive	0	0.05	2	2	0	4.4	0.95	4	0.9	4	0	0	0.2	2	0.9	4	0.75	3	0.05	1	0.15	2	0.05	1	2	2	1	0.05	1	1	1	1	1	IDC	2011-01-05	2016-10-20	70.5	No	No	Yes	No	No	2
403	F1103895	2	2	positive	positive	1+	0.1	1	1	0	4.4	1	4	0.9	4	0	0	0.65	3	0.9	4	0.3	2	0.05	1	0.6	3	0.15	2	1	2	1	0.1	1	1	1	1	1	IDC	2011-08-08	2016-07-29	60.5667	No	No	Yes	Yes	No	2
404	Z0929211	2	2	positive	positive	0	0.1	2	2	0	4.4	0.95	4	0.95	4	0	0	0.75	3	1	4	0.25	2	0	0	0.75	3	0	0	0	0	0	0.4	2	1	2	1	0	IDC	2009-12-21	2016-08-15	80.9667	No	No	Yes	Yes	No	2
405	F062911	1	3	negtive	positive	3+	0.2	3	2	0	4.4	0.9	4	0.9	4	0	0	0	0	0.9	4	0.9	4	0	0	0	0	0	0	0	0	0	0.3	2	1	2	1	0	IDC	2006-09-29	2010-04-01	30.5	Yes	Yes	Yes	No	Yes	2
406	Z1112793	2	2	positive	positive	1+	0.05	1	1	0	4.74	0.9	4	0.9	4	<5%	1	0.1	1	1	4	0.9	4	0	0	0.1	1	0	0	1	0	0	0	0	0	0	0	0	IDC	2011-05-13	2016-09-22	65.3	No	No	Yes	Yes	No	2
407	F1104229	2	2	positive	positive	1+	0.1	1	1	0	4.84	0.9	4	0.9	4	0.25	2	0.5	2	0.75	3	0.3	2	0.05	1	0.45	2	0	0	0	0	0	0.05	1	2	2	1	0	IDC	2011-08-29	2016-07-04	59.0333	No	No	Yes	Yes	No	2
